# Supplementary material for: Some animals are more equal than others: Validation of a new scale to measure how attitudes to animals depend on species and human purpose of use
Source: PLoS One. 2020 Jan 21;15(1):e0227948. doi: 10.1371/journal.pone.0227948 (PMC6974055; doi:10.1371/journal.pone.0227948)
Supplement: S1 Data — Items beginning with BS are from the Bem Sex-Role Inventory and items beginning with H are from Herzog et al.’s Animal Attitudes Scale [29]. Items from the Animal Purpose Questionnaire are labelled by species and purpose. Other abbreviations are as in the text or should be self-explanatory. (CSV) [file pone.0227948.s003.csv]

Number	BSAct	BSSen	BSHas	BSTen	BSMak	BSWar	BSStr	BSAff	BSGen	BSDef	BSDom	BSSym	H1	H2	H3	H4	H5	H6	H7	H8	H9	H10	MICMR	MICBS	MICFP	MICPC	MICCP	RATMR	RATBS	RATFP	RATPC	RATCP	RABMR	RABBS	RABFP	RABPC	RABCP	PIGMR	PIGBS	PIGFP	PIGPC	PIGCP	MONMR	MONBS	MONFP	MONPC	MONCP	OCTMR	OCTBS
67	6	7	7	7	2	7	7	7	7	6	5	7	5	5	3	5	5	5	5	2	1	5	4	4	1	1	1	4	4	1	1	1	4	4	1	1	1	4	4	3	1	1	4	4	1	1	1	4	4
43	5	7	6	7	3	7	5	7	7	7	4	7	5	4	1	5	5	5	4	4	4	4	4	4	2.99	2.99	2.99	4	4	2.99	2.99	2.99	4	4	5	3	2	4	4	5	2.99	3	4	4	2.99	2.99	2	5	5
80	5	7	6	7	4	7	4	7	7	5	3	7	5	4	3	5	2	5	5	4	2	5	3	3	2	2	1	3	3	3	3	1	2	1	1	1	1	1	1	4	2	1	1	1	1	1	1	3	3
70	5	6	5	7	6	7	7	7	7	5	7	7	5	3	2	4	1	3	4	3	4	4	5	5	1	5	1	5	5	1	5	1	5	5	4	5	1	5	5	5	2.99	1	3	3	1	1	1	3	3
55	4	7	4	6	3	7	4	7	7	5	3	7	5	4	4	5	4	4	5	4	3	4	3	2	2	3	2	3	2	2	3	2	2	2	1	2	1	2	2	1	2	1	2	3	1	2	1	3	3
13	3	7	6	7	2	7	4	6	7	3	2	7	4	2	1	3	3	2	4	2	3	3	4	4	4	4	2	4	4	4	4	2	4	4	4	4	2	4	4	4	4	2	4	4	4	4	2	4	4
101	6	5	4	7	4	7	4	7	7	5	1	7	5	2	2	4	5	4	5	5	4	3	5	5	3	3	3	5	5	3	3	3	4	4	3	3	3	4	4	3	3	3	4	2	3	3	3	4	4
39	3	7	5	7	1	7	4	7	5	3	3	7	5	4	3	5	4	5	5	3	5	5	3	2	3	4	2	3	2	3	4	2	3	2	3	4	2	3	2	4	4	2	2	2	2	4	2	3	4
36	7	7	7	7	5	5	7	7	6	6	5	7	5	4	2	4	4	5	4	2	5	5	1	1	1	1	1	1	1	1	1	1	1	1	1	1	1	1	1	3	1	1	1	1	1	1	1	1	1
46	4	5	6	6	2	7	6	7	7	7	6	7	5	5	5	5	5	5	5	2	5	5	1	1	1	1	1	1	1	1	1	1	1	1	1	1	1	1	1	1	1	1	1	1	1	1	1	1	1
71	4	6	4	7	5	7	5	6	6	6	6	7	5	5	5	5	5	5	5	2	4	4	2	3	1	3	2	2	2	1	3	2	2	2	1	2	2	2	2	2	2	2	2	2	2	2	2	3	3
56	5	7	6	7	1	7	6	7	6	4	4	5	5	3	2	3	5	5	4	4	3	4	4	3	2	2	1	4	3	2	2	1	2	2	1	1	1	2	2	1	1	1	2	2	1	1	1	2	2
3	5	7	6	6	5	6	6	6	7	7	4	6	4	4	4	5	5	4	4	3	4	4	4	2	2	3	3	4	2	2	3	3	3	2	2	2	2	4	2	2	3	2	3	1	1	1	1	3	1
58	6	7	5	6	5	6	6	6	6	6	3	7	1	2	4	4	5	5	5	2	5	3	4	5	4	3	3	4	4	3	3	4	4	2	3	3	3	5	2	3	2	3	2	5	3	4	3	4	4
35	7	6	7	6	7	6	6	7	6	6	5	6	4	2	3	4	4	4	4	4	4	5	4	4	2	2	3	4	4	2	2	3	2	2	2	3	3	4	4	2	3	2	2	2	2	2	3	4	4
14	6	7	7	6	6	5	6	5	7	6	5	7	5	5	2	4	4	5	5	2	5	5	3	3	2	4	2	3	3	1	3	2	3	3	4	4	2	3	3	5	3	2	4	4	2	3	2	2	2
128	5	6	6	6	5	5	5	7	7	6	4	6	1	4	2	5	4	4	5	2	4	5	2	2	1	2	1	2	2	1	1	1	2	2	3	1	1	1	1	4	1	1	1	1	1	1	1	2	2
66	5	7	5	6	4	6	6	6	6	5	5	6	4	3	4	5	3	4	4	2	2	3	4	4	2	4	2	4	4	2	4	2	4	4	2	2	2	3	3	4	2	2	3	3	2	2	2	3	3
42	5	7	6	5	4	6	5	6	6	5	4	7	4	4	3	4	4	4	5	3	2	5	2	2	3	4	1	3	3	3	4	1	2	2	3	4	4	2	2	4	4	1	1	1	1	2	1	2	2
5	4	6	5	6	5	7	5	6	6	5	3	6	5	4	2	5	5	3	4	2	4	5	4	3	1	4	2	4	3	1	4	2	4	3	1	2	2	4	3	4	1	3	4	2	1	1	1	2	2
18	4	7	6	4	4	6	5	7	6	4	4	7	4	3	2	4	4	2	3	3	4	2	4	4	2	2	2	4	4	2	2	2	4	4	2	2	2	4	4	3	2	2	4	4	2	2	2	4	4
89	5	7	4	6	1	6	5	6	6	7	3	6	2	1	1	1	3	4	2	1	2	2	5	5	2	4	3	5	5	2	4	3	4	4	4	2	3	5	5	5	2	3	5	5	2	2	3	5	5
61	3	7	3	6	2	6	4	7	5	6	4	6	5	3	4	5	4	5	5	3	4	4	3	3	1	3	1	3	3	1	3	1	2	2	1	1	1	3	3	1	3	1	3	3	1	3	1	3	3
7	5	7	6	5	4	5	6	6	6	7	4	7	5	3	2	4	5	4	5	3	5	5	5	4	3	4	2	5	4	3	4	2	2	3	3	3	2	2	2	4	2	2	2	2	2	2	2	4	4
53	5	7	6	4	5	6	5	6	6	6	5	7	4	2	3	5	4	5	4	2	4	3	5	5	3	3	1	5	5	3	3	1	5	5	2	2	1	4	4	3	2	1	2	2	1	1	1	4	4
103	4	6	4	7	4	5	6	6	6	6	4	6	5	4	3	5	5	4	4	2	5	5	3	3	4	2	2	3	3	4	2	2	3	2	2	1	1	3	2	4	1	1	2	1	2	1	1	3	3
34	5	7	5	5	2	6	4	5	6	6	4	7	5	3	2	5	5	5	4	3	4	4	4	3	2	2	1	4	3	2	2	1	4	3	2	2	1	4	3	3	2	1	2	2	1	1	1	4	3
78	2	7	3	6	2	5	4	6	6	7	3	6	5	4	3	5	5	5	5	4	4	5	3	3	1	1	1	2	2	1	1	1	2	2	1	1	1	2	2	2	1	1	2	3	1	1	1	2	3
21	1	6	1	6	2	6	3	6	6	6	2	6	5	4	3	4	4	4	5	2	2	3	4	3	2	1	2	4	3	2	1	2	4	3	2	1	2	3	3	3	1	2	4	4	1	1	2	4	3
45	7	6	7	3	5	7	7	7	6	6	6	6	4	3	2	3	4	4	4	4	4	3	4	3	3	4	2	4	4	2	4	2	4	3	4	4	2	4	4	5	5	2	4	2	2	4	2	4	3
110	6	6	6	6	6	5	6	5	6	6	6	7	5	5	5	5	5	4	3	2	5	5	5	5	1	4	1	5	5	1	5	1	5	5	1	4	1	5	5	1	2	1	5	5	1	1	1	5	5
57	5	6	6	6	3	6	5	6	5	7	6	6	5	3	5	5	5	5	4	4	4	5	2	2	1	1	1	2	2	1	1	1	2	2	1	1	1	2	2	1	1	1	2	2	1	1	1	2	2
22	4	6	5	5	4	6	6	6	6	6	4	6	5	2	2	4	4	4	5	3	3	3	4	4	2	3	1	5	5	2.99	3	2	4	4	2	2.99	1	4	4	5	2.99	1	4	4	1	2.99	1	5	5
23	4	5	4	6	5	6	4	6	6	5	3	6	5	4	3	5	4	4	5	2	5	5	4	4	1	2	2	3	4	1	3	2	2	2	1	3	1	3	3	4	4	4	3	4	1	3	1	4	4
76	5	6	5	6	3	6	5	7	4	5	2	6	4	4	2	4	5	4	5	2	3	5	4	3	2	3	3	5	4	4	4	2	4	3	2	2	2	4	3	2	2	2	4	4	2	2	2	4	4
8	3	6	4	5	5	6	4	6	6	5	3	6	5	4	2	5	5	4	5	3	2	4	4	4	3	4	1	4	4	2	2	1	4	3	2	1	1	4	4	5	2	1	3	3	1	2	1	3	3
9	3	6	5	6	1	5	5	6	5	6	3	7	5	4	2	4	5	4	5	2	5	4	4	3	2	4	1	4	3	1	4	1	4	3	2	1	1	4	3	4	1	1	3	3	1	1	1	2	3
125	5	6	4	5	3	6	5	6	5	4	2	7	5	3	2	4	4	4	5	2	4	3	3	3	2	2	1	3	3	1	2	1	3	3	1	1	1	3	4	4	3	1	3	3	2	3	1	3	3
113	1	6	2	5	3	6	3	6	6	4	3	6	5	1	1	2	2	1	2	1	4	4	5	5	5	5	5	5	5	5	5	5	5	5	5	5	1	5	5	5	1	1	5	5	1	1	1	5	5
50	2	6	1	6	2	6	1	4	7	4	1	6	5	2	1	3	2	5	5	3	2	5	4	4	2.99	5	2.99	4	4	2.99	5	2.99	3	3	3	4	2	3	3	4	2.99	2.99	2	2	1	2	2.99	5	5
93	4	6	6	6	4	4	6	6	6	6	4	6	4	1	1	2	3	5	4	1	3	4	5	5	4	4	1	5	5	4	4	1	5	5	4	4	1	5	5	4	4	1	5	5	4	4	1	5	5
40	5	6	5	5	4	6	5	5	6	6	4	6	5	3	4	3	4	4	2	4	4	3	3	3	2	3	1	3	3	2	3	2	2	3	3	2	2	3	2	3	2	1	3	3	2	2	1	3	3
63	5	6	6	5	3	6	5	6	6	6	3	5	5	3	2	4	4	4	5	2	4	3	4	4	3	4	1	4	4	3	5	1	4	4	2	3	1	5	5	3	2	1	5	5	2	2	1	4	4
68	5	6	5	6	3	5	4	6	5	6	3	6	5	2	2	3	4	5	5	2	2	5	4	3	2	2	1	5	3	2	3	2	2	2	1	1	1	4	2	4	1	1	2	2	2	2	1	3	4
120	3	5	3	5	2	6	6	6	6	6	3	6	5	2	3	3	5	4	4	3	3	3	4	4	4	4	3	4	4	4	4	3	3	3	3	3	3	3	3	3	3	2	2	2	2	2	2	4	4
119	6	6	6	5	6	5	5	6	6	6	6	5	4	2	3	4	4	4	3	2	4	4	5	5	5	5	1	5	5	5	5	1	5	5	5	5	1	5	5	5	5	1	5	5	1	1	1	5	5
44	6	6	6	5	5	5	5	5	6	6	5	6	5	4	2	4	4	5	5	2	2	3	4	3	2	2	1	4	3	2	2	2	4	3	2	2	2	4	3	2	2	2	4	3	2	2	2	4	3
6	5	6	5	5	6	5	6	6	5	6	4	6	4	4	3	5	4	2	4	3	2	4	2	2	2	3	3	2	2	2	3	3	1	1	1	2	3	2	2	4	3	3	1	1	2	3	3	3	3
48	5	6	5	4	3	6	5	6	5	7	5	6	4	2	2	4	4	4	5	3	5	4	4	4	2	5	2	4	4	2	5	2	4	4	4	4	2	4	4	5	2.99	2	2	2	1	2.99	2	4	4
77	4	6	3	5	4	5	6	6	5	6	4	6	3	2	2	3	4	3	4	4	4	3	5	5	3	3	5	5	5	3	3	5	3	3	3	2	3	2	2	4	2	2	2	2	1	2	2	2	2
100	4	5	4	5	3	5	4	5	6	6	3	7	4	2	2	4	3	2	3	2	4	4	4	4	2.99	3	3	4	4	2.99	3	3	4	4	3	3	3	4	4	4	3	3	4	4	3	3	3	4	4
4	2	5	3	5	3	5	5	6	6	7	3	6	5	5	5	5	5	5	5	2	5	5	1	1	1	1	1	1	1	1	1	1	1	1	1	1	1	1	1	1	1	1	1	1	1	1	1	1	1
123	4	6	5	5	2	6	4	6	4	4	3	6	4	3	1	4	4	2	4	2	2	2	3	3	2	4	2	3	3	2	4	2	3	3	2	2	2	3	3	3	2	2	3	3	2	2	2	3	3
28	2	5	3	5	2	5	2	6	6	5	2	6	5	3	2	4	4	2	1	2	2	4	5	5	3	2.99	1	5	5	3	2.99	1	4	3	2	2.99	1	3	3	5	2.99	2	3	3	1	3	1	3	3
117	5	5	5	4	6	6	6	5	5	7	6	7	5	5	3	5	5	5	5	2	3	5	3	4	1	1	1	3	4	1	1	1	1	1	1	1	1	1	1	1	1	1	1	1	1	1	1	2	2
102	5	6	6	4	5	6	6	5	5	7	4	6	4	2	3	5	5	4	4	3	2	4	4	4	4	4	2	4	4	4	4	2	4	3	3	4	2	4	4	4	4	2	4	4	3	4	2	4	4
118	6	5	6	6	5	6	5	4	5	5	6	6	4	5	2	3	3	3	3	2	4	4	5	5	1	4	1	5	5	1	4	2	5	5	4	2	1	5	5	4	2	1	5	5	2	1	1	5	5
105	4	6	5	5	6	6	6	4	5	5	5	6	5	5	5	5	4	5	5	2	4	5	1	1	1	1	1	2	2	1	1	1	1	3	1	3	1	2	2	1	1	1	1	1	1	1	1	2	3
82	5	5	6	5	3	5	5	6	6	6	5	5	4	4	2	4	5	5	5	2	4	4	3	3	1	2	2	3	3	1	2	2	3	3	1	2	2	3	3	4	2	2	2	2	1	2	2	3	3
72	5	6	6	4	4	5	5	5	5	6	5	6	5	4	4	4	4	4	4	4	3	4	3	3	2	2	1	3	3	2	3	1	2	2	1	2	1	3	3	2	2	1	3	3	2	2	1	2.99	2.99
49	5	4	7	5	4	6	4	5	5	6	4	6	4	2	1	1	3	1	4	2	3	5	5	5	2.99	5	2.99	5	5	2.99	5	2.99	5	5	2.99	5	2.99	4	5	5	2.99	3	5	5	5	2.99	3	3	5
51	6	5	5	5	3	6	5	7	4	6	4	4	4	2	2	3	5	5	4	2	2	3	5	4	4	3	2	5	4	4	3	2	4	4	4	3	3	4	4	5	2	3	4	4	3	3	3	4	4
74	3	6	4	6	3	6	7	5	4	6	5	4	5	3	2	4	2	3	4	3	5	5	5	5	2.99	5	2.99	5	5	5	5	5	3	3	3	3	3	4	4	4	1	1	3	3	1	3	1	4	4
106	5	5	4	4	2	5	5	6	5	6	4	6	5	3	3	4	5	4	5	3	4	5	3	3	3	4	1	4	4	3	3	1	4	4	3	3	1	4	4	3	2	1	1	1	1	1	1	3	4
30	5	6	5	6	3	4	3	5	5	4	4	5	1	3	2	4	4	2	2	3	4	2	4	4	4	4	4	4	4	3	3	3	2	3	3	4	3	4	3	4	2	2	2	2	2	2	2	3	3
52	5	5	5	5	4	6	3	5	5	4	3	5	4	3	2	3	4	3	3	2	2	2	4	4	3	3	3	4	4	3	3	3	4	4	3	3	3	4	4	4	3	3	4	4	3	3	3	4	4
91	5	5	5	4	1	7	7	5	3	7	4	6	5	4	5	5	4	5	4	5	5	2	5	5	3	3	1	5	5	3	3	1	1	2	3	2	1	4	4	1	3	1	4	4	1	1	1	4	4
94	4	5	4	5	5	5	4	5	5	5	3	5	5	1	1	1	4	2	2	1	4	4	5	5	5	5	5	5	5	5	5	5	5	5	5	5	1	5	5	5	1	1	5	5	1	1	1	5	5
116	5	6	5	6	3	4	5	6	3	4	3	5	4	3	3	5	5	4	4	3	2	4	3	4	2	4	2	3	3	2	4	2	2	2	2	1	1	4	4	3	2	2	4	2	2	2	2	3	3
2	4	6	4	5	3	5	4	5	4	6	3	5	5	4	3	4	5	4	5	3	3	4	2	2	3	4	1	3	3	4	4	1	2	2	3	2	1	2	2	4	2	1	3	2	3	2	1	3	3
33	3	6	4	5	4	4	5	5	5	5	3	5	5	4	3	4	1	5	5	4	5	5	3	2	2	2	2	3	2	2	2	2	1	1	1	1	1	2	2	3	2	2	3	3	1	1	2	2	3
95	4	6	5	5	4	4	3	5	5	4	3	5	4	1	1	2	2	1	2	1	3	3	5	5	1	5	1	5	5	1	5	1	5	5	5	5	1	5	5	5	1	1	2	2	1	1	1	5	5
26	3	5	3	5	1	5	5	3	6	7	1	6	5	4	4	4	5	5	4	2	4	5	4	4	2	4	2	4	4	2	4	2	2	2	2	2	2	2	2	2	2	2	1	1	1	1	1	2	2
104	2	5	2	6	2	4	6	5	5	4	2	5	5	3	3	5	4	5	5	2	5	5	4	4	4	2	2	4	4	4	2	2	1	1	1	1	1	3	3	4	2	2	2	2	3	1	1	3	3
90	6	5	6	5	4	4	6	6	5	6	6	4	5	3	2	3	4	4	3	2	3	2	3	3	1	2	1	3	3	1	1	1	3	3	3	1	1	3	3	3	1	1	3	3	1	1	1	3	3
87	6	5	6	5	4	4	4	5	5	6	6	5	5	5	3	5	5	5	5	4	5	3	4	4	2	2	1	4	4	1	1	1	3	3	1	1	1	2	2	4	1	1	1	1	1	1	1	4	4
73	5	5	5	4	4	4	5	6	4	6	5	6	4	2	2	4	4	4	5	2	2	4	4	4	3	4	2	4	4	2	3	3	3	4	2	2	2	4	4	4	3	3	4	4	2	2	2	4	4
62	5	6	4	4	5	3	4	4	5	6	5	7	5	4	3	5	3	5	5	2	4	4	4	3	2	4	2	4	3	2	4	2	2	2	2	3	2	4	4	4	3	2	3	3	2	4	2	4	4
127	5	5	6	5	3	5	5	5	5	6	4	4	5	1	3	3	4	5	5	1	2	5	5	5	3	2	2	5	5	4	2	2	5	5	3	2	2	5	5	3	2	2	5	5	3	2	2	4	4
81	5	5	5	4	4	5	3	5	5	6	5	5	5	4	2	5	2	4	5	2	5	2	4	4	2	4	1	4	4	2	4	1	4	4	2	3	1	4	4	4	2	1	2	2	1	1	1	4	4
12	4	5	5	3	4	6	4	4	5	5	4	6	5	5	2	4	4	4	4	4	3	4	2	2	2	2	2	2	2	2	2	2	1	3	2	2	2	2	2	4	2	2	2	2	2	2	2	2	2
27	5	5	5	4	3	5	4	6	3	4	5	6	5	2	2	4	3	4	3	3	3	5	4	2	2	3	4	4	2	2	3	3	3	2	3	2	2	4	2	4	2	3	4	2	2	2	3	4	3
15	4	5	4	5	5	5	4	4	5	4	3	5	5	2	2	3	5	4	4	2	3	4	5	5	3	4	2	5	5	3	4	2	5	5	4	2	2	5	5	4	3	2	5	5	3	2	1	5	5
25	3	5	4	3	5	5	3	5	5	5	2	6	5	3	4	5	5	2	5	2	2	4	4	4	3	2	1	4	4	3	2	1	4	4	1	1	1	2	2	1	1	1	1	1	1	1	1	4	4
38	6	6	7	3	6	3	5	5	5	5	6	6	3	4	2	5	5	3	5	2	2	5	4	4	4	4	3	5	3	3	4	3	4	2	2	3	3	3	2	4	3	3	3	2	2	1	3	3	2
79	6	5	7	3	5	5	6	7	3	6	4	5	5	4	5	5	5	5	5	2	4	5	3	3	1	4	1	3	3	1	4	1	3	3	1	3	1	2	2	1	3	1	2	2	1	3	1	3	3
47	6	5	6	4	4	5	4	5	4	6	3	5	5	4	2	3	2	5	4	4	4	4	5	5	2	5	4	5	5	2	5	4	2	2	1	2	2	5	5	5	2	4	4	4	1	1	3	4	4
75	6	5	6	4	4	4	6	5	5	4	3	5	5	3	2	5	5	4	5	4	5	5	5	5	1	4	2	5	5	1	5	5	4	4	5	4	3	4	4	5	3	3	4	4	1	3	3	4	4
96	4	6	4	4	2	3	7	5	4	7	5	6	5	2	4	5	5	4	4	2	3	5	5	2	2	2.99	3	2	2	2	2	2	1	1	1	1	1	4	4	1	3	2.99	2	5	2.99	2.99	3	3	4
107	4	5	3	4	1	5	6	5	4	7	3	5	5	3	4	4	4	5	4	3	4	3	3	3	2	2	2	3	3	2	2	2	3	3	2	2	2	3	3	2	2	1	2	2	2	2	2	3	3
60	3	6	2	4	2	4	3	3	5	4	3	6	5	4	2	3	5	3	5	2	3	4	5	4	2	3	2	5	4	4	4	3	4	3	3	2	3	4	3	4	2	3	3	3	1	1	2	3	3
19	6	6	6	4	5	4	6	5	3	6	5	4	5	5	4	5	5	5	5	2	5	5	1	1	1	1	1	1	1	1	1	1	1	1	1	1	1	1	1	1	1	1	1	1	1	1	1	1	1
86	5	4	6	3	5	4	6	4	5	6	5	5	4	3	4	5	4	4	5	3	5	4	4	4	3	3	2	4	3	3	3	2	4	3	2	2	2	4	3	2	2	2	3	2	2	2	2	3	2
121	6	5	6	3	5	4	4	5	4	5	4	4	5	5	2	4	4	2	4	2	5	5	5	5	1	5	1	5	5	1	5	1	5	5	1	3	1	5	5	4	1	1	5	5	1	1	1	5	5
98	4	5	5	3	3	6	3	3	5	6	4	3	4	3	2	4	4	2	4	3	3	2	4	4	1	2.99	4	4	4	1	2.99	4	4	4	3	2.99	4	4	4	4	2.99	4	4	4	1	0	4	4	4
59	3	5	2	4	2	5	6	3	4	6	2	4	4	3	2	4	2	4	4	3	4	4	4	4	4	4	1	4	4	4	4	1	4	4	4	4	1	4	4	4	4	1	4	4	2	2	1	4	4
83	7	6	7	2	7	3	6	4	4	7	6	5	4	1	1	2	3	2	2	2	4	4	5	5	2	5	2	5	5	2	5	2	5	5	5	5	2	5	5	5	5	1	5	5	2	5	2	5	5
65	7	4	7	5	5	3	5	4	3	7	7	5	5	4	3	5	5	5	5	3	5	5	5	5	2.99	4	2.99	5	5	5	5	2.99	2	2	3	3	1	3	3	3	2.99	2	1	1	1	1	1	5	5
32	5	6	6	4	5	2	6	3	3	7	4	6	5	4	3	5	5	4	1	2	5	3	5	5	1	1	1	5	5	1	1	1	4	4	1	1	1	4	4	1	1	1	4	4	1	1	1	5	5
88	5	5	5	4	3	4	6	5	3	7	5	3	5	1	2	4	4	2	2	1	4	4	5	5	5	4	1	5	5	5	4	1	5	5	5	4	1	5	5	5	4	1	5	5	4	3	1	5	5
115	6	5	6	4	5	3	3	3	2	5	6	7	4	4	3	2	4	3	5	3	4	2	5	5	5	5	5	5	5	5	5	5	5	5	4	4	4	5	5	4	4	4	5	5	2	2	2	5	5
20	4	4	5	3	3	4	6	5	4	5	5	4	5	5	5	5	5	4	5	3	3	5	2	2	1	2	1	2	1	1	1	1	1	1	1	1	1	2	2	4	1	2	1	4	1	1	1	2	4
97	3	3	4	4	3	5	6	5	4	5	4	3	5	2	2	4	4	5	4	2	4	4	5	5	1	2.99	1	5	5	2.99	2.99	1	4	4	2	2	2	2	2	5	2.99	1	4	4	1	1	1	1	1
84	7	5	7	3	7	4	4	4	3	6	7	4	5	2	1	2	3	1	3	2	5	5	5	5	5	5	5	5	5	5	5	5	5	5	5	5	5	5	5	5	5	5	5	5	3	3	3	5	5
54	4	4	4	4	3	5	6	4	2	6	4	4	5	4	3	5	4	5	5	4	4	5	3	3	2	3	2	3	3	1	1	1	2	2	1	1	1	2	2	3	3	2	2	1	1	1	1	2	2
16	5	3	5	2	1	4	5	5	3	6	4	6	4	5	3	4	5	4	5	4	4	5	3	2	3	1	1	3	3	2	2	1	3	2	1	1	1	2	2	1	1	1	1	1	1	1	1	2	2
37	4	5	4	5	3	4	5	3	3	2	2	3	1	2	1	2	5	4	3	1	3	2	4	4	2.99	5	2.99	4	4	2.99	5	2.99	4	4	3	5	2.99	4	4	5	2.99	2.99	4	4	2	3	1	4	4
114	7	4	7	4	7	4	6	4	3	6	7	3	5	2	5	4	4	4	3	2	5	5	5	5	1	5	1	5	5	1	4	1	4	4	1	4	1	4	4	1	1	1	4	4	1	1	1	4	4
64	5	4	5	3	6	4	5	4	3	6	5	4	4	4	2	3	4	2	5	3	4	4	5	4	3	3	2	5	4	3	3	2	4	4	4	3	2	4	4	5	3	2	4	3	2	3	1	4	4
1	4	3	5	4	2	4	5	6	3	6	7	2	5	2	3	4	4	5	2	1	5	4	5	5	2.99	4	2	5	4	2.99	2	1	5	4	5	2.99	1	5	2	4	4	1	4	2	5	1	1	2	2
29	5	5	5	1	4	4	5	3	5	6	4	4	5	5	3	5	5	5	1	3	4	4	3	4	3	3	1	3	4	3	3	1	3	4	3	3	1	3	3	4	3	1	2	2	1	2	1	2	2
24	3	5	4	4	6	2	5	4	2	6	4	5	5	4	5	5	2	4	5	5	4	3	3	2	2	2	2	3	2	2	2	2	2	2	2	2	2	2	2	2	2	2	1	1	1	1	1	3	3
31	3	3	4	3	5	4	4	5	3	6	5	4	5	4	2	5	1	5	2	2	3	5	5	4	2	5	3	5	4	2	5	3	4	2	2	2	2	4	3	4	2	2	2	1	1	1	1	4	4
17	4	3	6	3	2	3	5	3	5	5	4	4	4	5	2	5	5	2	4	4	4	5	4	4	2	3	2	4	4	2	3	2	2	4	1	1	2	2	4	4	2	2	2	4	2	2	2	2	4
122	3	3	4	3	3	3	5	4	3	6	4	4	5	3	5	5	5	5	5	2	1	1	4	3	1	2	1	4	3	1	2	1	4	3	1	2	1	1	1	1	1	1	1	1	1	1	1	3	3
99	3	3	4	3	1	4	4	3	3	3	3	4	4	2	2	2	4	4	4	2	4	4	4	3	3	3	3	3	3	3	3	3	2	3	4	3	3	4	4	4	4	4	1	1	1	1	1	3	3
10	4	4	2	4	1	3	1	4	3	6	2	2	4	1	3	3	3	4	4	2	3	2	5	5	3	5	1	5	5	3	5	1	5	5	3	5	1	5	5	3	5	1	5	5	3	5	1	5	5
69	1	1	1	3	3	4	2	4	4	4	1	4	4	1	1	3	2	2	3	2	3	4	5	5	4	5	3	5	5	5	5	3	5	5	5	5	3	5	5	5	5	3	4	4	1	1	1	5	5
111	6	4	6	3	6	2	5	3	3	5	5	4	4	3	2	4	4	2	4	4	5	5	5	5	5	5	5	5	5	5	5	5	5	5	5	5	5	5	5	5	4	4	5	5	3	3	3	5	5
11	6	5	6	2	3	2	2	3	2	5	5	5	5	1	2	5	4	4	5	1	4	3	5	4	3	2	1	5	4	3	3	1	4	4	3	1	1	4	4	3	1	1	1	1	3	1	1	2	4
124	7	3	7	3	6	3	7	3	3	6	6	3	4	4	4	5	5	5	5	4	5	5	1	1	1	1	1	1	1	1	1	1	1	1	1	1	1	1	1	1	1	1	1	1	1	1	1	1	1
126	3	2	3	2	4	3	2	4	3	4	2	4	5	1	1	2	3	2	4	1	5	5	5	5	5	5	5	5	5	5	5	5	5	5	5	5	5	5	5	5	5	5	1	1	1	1	1	5	5
85	6	4	7	2	7	3	6	3	2	7	7	3	5	5	1	4	3	1	5	3	5	5	5	5	5	5	5	5	5	5	5	5	5	5	2	1	1	4	4	4	1	1	2	2	1	1	1	5	5
92	6	3	6	3	7	3	5	3	2	5	4	3	4	1	1	2	2	1	2	2	4	4	5	5	5	5	5	5	5	5	5	5	4	4	4	2	1	4	4	4	2	2	4	4	1	1	1	5	5
108	5	2	5	3	5	3	5	3	3	5	4	3	4	2	5	4	4	3	2	2	4	4	5	5	1	4	1	5	5	1	5	2	4	4	1	4	2	3	3	1	1	1	3	3	1	1	1	3	3
41	3	2	2	3	3	3	2	2	4	1	3	1	5	3	3	4	5	5	5	2	5	4	4	3	2	2	1	4	3	2	2	1	4	3	2	2	1	4	3	3	2	1	3	3	2	2	1	2	3
112	7	3	7	1	6	2	3	2	1	7	7	2	3	1	1	2	2	2	1	2	5	5	5	5	5	5	5	5	5	5	5	5	5	5	5	5	5	5	5	5	5	5	5	5	5	4	3	5	5
109	3	1	3	2	4	2	4	2	2	3	2	1	3	4	1	3	3	2	3	3	3	3	5	5	5	5	5	5	5	5	5	5	5	5	5	5	5	5	5	5	5	5	5	5	5	5	5	5	5
[truncated: 96 more columns]
