# Supplementary material for: Some animals are more equal than others: Validation of a new scale to measure how attitudes to animals depend on species and human purpose of use
Source: PLoS One. 2020 Jan 21;15(1):e0227948. doi: 10.1371/journal.pone.0227948 (PMC6974055; doi:10.1371/journal.pone.0227948)
Supplement: S2 Data — Row 1 provides the question number and some descriptor. Items beginning with H relate Herzog et al.’s Animal Attitudes Scale [29]. Items labelled with AES are from the Animal Empathy Scale (data not reported). Items beginning with APQ originate from the Animal Purpose Questionnaire and BAM refers to items from the Belief in Animal Mind Scale. (CSV) [file pone.0227948.s004.csv]

HQ2.2.It is morally wrong to hunt wild animals just for sport.	HQ2.3.I do not think that there is anything wrong with using animals in medical research.	HQ2.4.I think it is perfectly acceptable for cattle and hogs to be raised for human consumption.	HQ2.5.Basically, humans have the right to use animals as we see fit.	HQ2.6.The slaughter of whales and dolphins should be immediately stopped, even if it means some people will be put out of work.	HQ2.7.I sometimes get upset when I see wild animals in cages at zoos.	HQ2.8.Breeding animals for their skins is a legitimate use of animals.	HQ2.9.Some aspects of biology can only be learned through dissecting preserved animals such as cats.	HQ2.10.It is unethical to breed purebred dogs for pets when millions of dogs are killed in animal shelters each year.	HQ2.11.The use of animals such as rabbits for testing the safety of cosmetics and household products is unnecessary and should be stopped.	AES_Q113_1	AES_Q113_2	AES_Q113_3	AES_Q113_4	AES_Q113_5	AES_Q113_6	AES_Q113_7	AES_Q113_8	AES_Q113_9	AES_Q113_10	AES_Q113_11	AES_Q113_12	AES_Q113_13	AES_Q113_14	AES_Q113_15	AES_Q113_16	AES_Q113_17	AES_Q113_18	AES_Q113_19	AES_Q113_20	AES_Q113_21	AES_Q113_22	APQ_Q4.1_1_Purpose_MR_Pig	APQ_Q4.1_2_Purpose_MR_Chicken	APQ_Q4.1_3_Purpose_MR_Dog	APQ_Q4.1_4_Purpose_MR_Dolphin	APQ_Q4.1_5_Purpose_MR_Chimpanzee	APQ_Q4.1_6_Purpose_MR_Rabbit	APQ_Q4.1_7_Purpose_MR_Rat	APQ_Q4.1_8_Purpose_MR_Snake	APQ_Q4.1_9_Purpose_MR_Frog	APQ_Q4.1_10_Purpose_MR_Pigeon	APQ_Q4.1_11_Purpose_MR_Carp	APQ_Q4.1_12_Purpose_MR_Parrot	APQ_Q117_1_Purpose_BS_Pig	APQ_Q117_2_Purpose_BS_Chicken	APQ_Q117_3_Purpose_BS_Dog	APQ_Q117_4_Purpose_BS_Dolphin	APQ_Q117_5_Purpose_BS_Chimpanzee	APQ_Q117_6_Purpose_BS_Rabbit
1	4	5	5	1	1	5	2	1	1	6	7	5	4	9	13	11	4	13	11	7	4	11	4	11	13	11	11	6	4	13	11	4	4	4	4	4	4	2	2	2	2	4	3	3	3	3	3	3	3
1	2	2	5	1	1	5	2	1	1	4	7	9	8	5	4	11	7	13	11	7	8	11	6	3	13	9	11	5	13	11	11	5	5	5	5	5	5	3	5	5	3	3	5		5	5	5	5	5
1	5	4	5	1	2	4	4	2	2	4	7	11	9	9	8	9	3	4	9	4	4	9	4	9	4	9	9		9	9	9	5	5	5	5	5	5	5	5	5	5	5	5	4	4	4	4	4	4
1	4	5	5	1	1	5	3	2	1	4	13	13	4	9	9	13	3	11	11	7	4	11	4	11	3	9	11	3	3	11	9	5	5	5	5	4	5	3	4	4	5	5	4	5	5	5	5	3	5
1	5	5	5	1	1	5	3	2	1	3	13	7	6	11	6	7	3	11	11	7	3	11	3	11	3	11	11	3	8	11	11	5	5	5	5	5	5	5	5	5	5	5	5	5	5	5	5	5	5
1	5	2	1	1	1	5	2	3	1	4	9	11	6	11	9	11	8	8	11	5	4	11	3	11	3	9	11	4	8	11	11	5	2	5	5	5	5	1	1	4	2	3	5	5	3	5	5	5	5
1	3	2	5	1	2	5	3	1	2	5	8	3	5	3	7	13	3	11	13	8	3	11	3	11	4	13	11	5	7	11	11	1	1	1	1	1	1	1	1	1	1	1	1	1	1	1	1	1	1
1	5	2	5	1	2	3	3	1	1	3	7	3	3	11	6	13	3	8	9	3	3	11	3	11	3	3	11	3	3	11	11	4	5	5	5	4	4	3	5	4	3	3	5	2	2	5	5	2	2
1	2	2	4	1	2	4	2	1	3	5	9	6	3	11	8	9	3	3	9	4	3	13	3	9	8	3	13	5	3	11	9	4	4	4	4	3	4	2	4	4	2	4	4	4	4	4	5	4	4
1	4	5	5	5	5	5	3	2	2	5	13	4	6	13	13	13	3	11	11	5	3	9	3	11	8	9	11	4	3	9	11	4	4	4	4	4	4	4	4	4	4	4	4	4	4	4	4	4	4
2	5	1	5	1	1	4	1	1	1	3	5	5	6	13	8	9	3	13	9	6	5	11	3	11	3	13	11	3	3	11	11	5	5	5	5	5	5	5	5	5	5	5	5	5	4	5	5	5	4
2	2	4	4	2	2	4	2	2	2	5	7	5	13	5	7	9	8	9	13	5		8	7	7	13	7	9	11	13	5	13	2	2	2	2	3	2	2	2	2	2	2	2	3	3	3	3	3	3
1	2	3	4	4	4	4	2	1	3	8	6	13	5	7	8	13	4	13	9	5	13	11	4	8	4	13	11	13	13	13	13	1	1	1	1	1	1	1	1	1	1	1	1	1	2	2	2	2	2
1	5	5	5	1	1	5	3	1	1	3	13	9	3	11	4	11	3	11	11	3	4	11	3	11	3	11	11	3	3	11	11	5	5	5	5	5	5	5	5	5	5	5	5	5	5	5	5	5	5
1	5	2	4	1	1	5	3	1	2	3	7	4	8	13	6	11	3	8	11	8	5	11	3	11	8	13	11	7	13	11	11	3	3	5	5	5	4	3	4	4	3	4	5	2	3	5	5	5	3
1	3	4	5	1	1	5	3	2	1	4	9	8	13	9	6	9	3	9	11	8	4	11	4	11	4	9	11	3	4	11	11	3	3	3	3	3	3	3	3	3	3	3	3	4	4	4	4	4	4
1	4	2	5	1	1	5	3	2	1	4	7	11	11	11	5	11	3	7	11	3	3	11	3	11	3	11	11	3	8	11	11	3	2	5	5	5	3	2	3	2	2	2	3	3	3	5	5	5	4
1	2	2	4	2	2	5	2	2	1	5	13	4	4	9	4	9	5	11	11	7	4	11	3	11	3	9	11	3	3	11	9	2	2	4	4	3	2	2	2	2	2	2	4	3	3	4	4	4	3
2	2	2	4	2	2	5	2	4	1	7	13	3	7	8	13	7	4	11	13	5	7	11	4	11	3	13	11	4	7	7	13	1	1	2	3	1	1	1	1	1	1	1	1	2	2	2	2	2	2
1	3	2	5	1	2	5	3	2	1	5	6	7	7	11	9	7	5	11	11	3	5	11	3	9	3	11	11	13	3	11	11	5	5	5	5	5	5	5	5	5	5	5	5	5	5	5	5	5	5
1	2	4	5	1	1	5	4	2	1	3	8	7	5	11	8	13	3	11	11	13	3	11	3	11	3	7	11	3	3	11	11	3	2	5	5	5	2	3	2	2	2	3	5	3	2	5	5	5	3
1	2	2	5	1	1	5	2	1	3	3	8	3	9	5	4	11	4	9	13	6	13	11	8	4	6	3	11	3	9	6	11	1	1	1	1	1	1	1	1	1	1	1	1	1	1	1	1	1	1
1	4	3	4	2	1	5	4	2	1	6	7	4	5	6	8	9	6	11	9	7	8	11	3	13	6	3	9	4	3	8	6	5	5	5	5	5	5	4	5	4	5	5	5	2	2	2	2	2	2
4	2	1	3	2	5	3	4	2	2	13	7	4	7	4	11	9	3	9	13	13	5	13	5	7	6	8	13	7	9	8	8	2	2	5	4	3	3	1	3	3	3	3	3	1	1	4	3	2	5
2	3	2	4	2	2	5	2	1	3	5	6	6	6	8	8	13	5	7	13	6	7	13	7	7	5	8	8	6	13	8	8	2	2	2	2	2	2	2	2	2	2	2	2	2	2	2	2	2	2
1	3	2	3	2	1	4	3	3	2	3	7	4	4	6	7	13	7	7	7	5	7	11	4	8	5	7	9	5	8	8	8	2	2	3	3	2	2	2	3	2	2	2	2	2	2	3	3	2	2
1	4	5	5	1	1	5	4	1	1	4	13	13	13	13	13	11	5	9	9	5	6	9	4	13	4	9	11	3	11	13	13	4	4	4	4	4	4	4	4	4	4	4	4	4	4	4	4	4	4
1	5	5	5	1	1	5	3	1	1	4	13	13	3	11	8	11	3	9	11	8	4	11	3	11	3	9	11	3	3	9	9	5	5	5	5	5	5	5	5	5	5	5	5	5	5	5	5	5	5
1	2	3	2	2	4	4	1	4	1	13	13	3	5	3	13	4	7	13	7	8	7	11	5	8	3	7	11	9	7	11	5	5	2	5	5	5	2	2	2	2	2	2	2	5	2	5	5	5	2
1	5	5	5	1	1	5	3	1	1	4	4	6	9	11	4	9	3	11	11	9	4	11	3	11	3	7	11	3	3	11	11	5	5	5	5	5	5	5	5	5	5	5	5	5	5	5	5	5	5
1	5	5	5	1	2	5	3	1	1	3	7	9	11	7	13	9	8	6	7	7	13	13	7	7	7	6	8	8	11	8	11	5	5	5	5	5	5	5	5	5	5	5	5	5	5	5	5	5	5
1	5	5	5	1	2	5	4	2	1	4	9	5	8	13	6	11	5	9	9	7	6	11	3	7	5	8	9	4	5	13	13	5	5	5	5	5	5	5	5	5	5	5	5	5	5	5	5	4	5
1	5	5	5	1	1	5	5	1	1	3	3	13	5	11	3	11	3	11	11	3	3	11	3	11	3	11	11	3	3	11	11	5	5	5	5	5	5	5	5	5	5	5	5	5	5	5	5	5	5
1	5	5	5	1	1	5	3	1	1	3	13	11	3	11	5	11	3	11	11	13	3	11	3	11	3	13	11	3	3	11	11	5	5	5	5	5	5	5	5	5	5	5	5	5	5	5	5	5	5
1	2	5	5	2	3	5	3	1	1	4	8	11	3	3	3	11	7	7	11	4	7	11	7	3	3	7	11	3	11	11	11	3	3	3	3	3	3	3	3	3	3	3	3	5	5	5	5	5	5
1	4	5	5	1	1	5	5	1	1	3	8	3	6	6	6	9	8	11	8	6	8	11	6	13	13	6	13	3	5	8	13	5	5	5	5	5	5	5	5	5	5	5	5	5	5	4	5	5	5
1	5	5	5	1	1	5	4	2	1	3	7	5	8	13	7	13	5	11	11	3	3	11	3	11	3	9	3	3	6	11	11	5	5	5	5	5	5	5	5	5	5	5	5	5		5	5	5	5
1	3	5	5	1	2	5	2	1	1	8	5	13	4	11	8	11	3	11	11	3	3	11	3	11	3	11	11	3	3	11	11	2	2	2	2	2	2	2	2	2	2	2	2	2	2	2	2	2	2
1	5	5	5	1	1	5	3	2	1	8	9	11	13	11	3	11	3	11	11	3	3	11	3	11	3	11		3	4	9	9	5	5	5	5	5	5	5	5	5	5	5	5	5	5	5	4	5	5
1	4	5	5	2	2	5	3	1	1	5	8	8	6	6	6	11	3	9	13	7	4	9	3	13	3	9	9	4	6	9	11	4	4	4	4	4	4	4	4	4	4	4	4	4	4	4	4	4	4
1	3	4	5	2	2	5	2	2	2	8	9	9	5	11	7	13	5	9	8	9	4	11	5	13	5	13	11	4	8	9	8	2	2	2	2	2	2	2	2	2	2	2	2	3	2	3	3	3	3
3	5	2	3	2	1	5	2	3	1	6	7	4	5	11	13	9	3	5	9	9	3	11	3	11	3	13	11	3	3	11	8	4	4	4	4	4	4	2	4	4	4	4	4	4	4	5	5	5	4
1	2	5	5	1	2	5	1	4	1	3	7	4	9	9	13	11	8	8	7	5	11	9	9	6	5	7	11	7	13	13	9	5	5	5	5	5	5	5	5	5	5	5	5	5	5	5	5	5	5
1	5	5	5	1	1	5	5	1	1	13	9	11	13	11	5	11	3	11	11	3	3	11	3	13	3	11	11	3	3	11	11	5	5	5	5	5	5	5	5	5	5	5	5	5	5	5	5	5	5
1	5	5	5	1	1	5	4	2	1	5	8	9	5	9	8	9	3	9	9	6	6	11	3	13	3	13	11	3	5	9	9	4	5	5	5	5	5	5	5	5	5	5	5	5	5	5	5	5	5
1	5	5	5	1	2	5	3	1	1	5	7	8	6	13	7	11	6	8	7	5	7	11	3	8	4	13	11	5	8	8	11	5	5	5	5	5	5	5	5	5	5	5	5	5	5	5	5	5	5
1	4	5	5	1	1	5	3	1	1	3	13	13	3	11	4	11	3	9	8	7	3	11	3	9	3	11	11	3	3	11	11	5	4	5	5	5	4	4	4	4	4	4	4	5	5	5	5	5	5
1	2	1	5	1	3	4	1	2	3	8	7	3	9	4	11	6	11	3	5	7	11	13	8	3	7	8	13	6	9	4	13	2	2	2	2	2	2	1	3	3	2	2	3	2	2	2	3	4	2
1	4	4	5	2	2	5	3	1	2	5	8	13	6	13	8	9	3	11	13	7	3	11	3	11	3	7	9	3	5	5	9	4	4	4	4	4	4	4	4	4	4	4	4	4	4	4	4	4	4
1	3	3	5	1	1	4	3	4	2	4	7	13	5	9	8	11	3	7	11	5	6	9	3	11	3	13	11	3	8	11	11	3	3	3	5	5	3	3	3	3	3	3	3	3	3	3	5	5	3
1	5	2	4	1	2	5	3	2	2	5	8	13	3	11	13	13	4	11	9	5	4	9	3	8	3	7	9	4	3	13	8	4	3	4	4	4	4	2	2	3	3	3	4	4	3	4	4	4	4
1	3	2	5	5	2	5	2	3	2	7	7	6	8	9	4	6	4	8	11	3	7	11	3	9	3	8	11	3	4	9	11	2	2	2	2	2	2	2	2	2	2	2	2	4	4	4	4	4	4
1	5	5	5	1	1	5	4	2	1	3	4	11	9	9	4	9	3	13	11	3	4	11	4	8	4	7	11	3	5	13	9	5	5	5	5	5	5	5	5	5	5	5	5	5	5	5	5	5	5
1	3	5	5	1	1	5	1	3	1	4	8	13	3	11	7	11	3	11	11	6	3	11	3	11	3	11	11	3	3	11	11	4	4	4	4	4	4	4	4	4	4	4	4	5	5	5	4	5	5
1	1	1	5	4	4	4	2	2	4	8	9	3	13	13	8	6	3	8	8	4	6	9	5	13	3	7	9	3	6	13	7	2	2	2	2	2	2	2	2	2	2	2	2	3	3	3	3	3	3
1	2	2	4	2	2	2	2	1	4	6		13	13	9	13	9	4	11	9	3	8	9	3	11	4	13	9	6	3	9	11	2	2	2	2	2	2	2	2	2	2	2	2	1	1	2	2	4	1
1	5	5	5	1	1	5	5	1	1	3	7	9	5	11	13	9	3	11	11	5	3	11	3	11	3	9	11	3	3	11	8	5	5	5	5	5	5	5	5	5	5	5	5	5	5	5	5	5	5
1	5	4	4	1	1	5	4	2	1	4	6	11	6	9	7	9	3	9	11	5	3	11	3	11	3	6	11	3	4	11	11	5	5	5	5	5	5	5	5	5	5	5	5	5	5	5	5	5	5
3	4	2	4	2	1	5	5	2	3	3	13	6	4	9	13	9	3	11	4	4	4	11	4	9	4	13	11	4	4	11	11	4	4	4	4	4	4	4	4	4	4	4	4	4	4	4	4	4	4
1	5	5	5	1	2	5	5	2	1	5	7	8	6	8	5	4	13	3	5	7	7	3	13	7	9	6	4	8	13	5	4	5	5	5	5	5	5	5	5	5	5	5	5	5	5	5	5	5	5
1	4	5	5	1	1	5	3	1	1	5	5	11	5	11	7	11	3	9	11	5	3	11	4	11	3	11	11	3	3	11	11	5	5	5	5	5	5	5	5	5	5	5	5	5	5	5	5	5	5
1	3	2	3	1	2	3	2	4	3	13	7	13	5	9	9	8	3	11	11	8	3	11	3	9	4	7	9	4	3	9	13	2	2	3	3	3	3	2	3	3	2	3	4	2	3	4	4	2	3
1	5	4	5	1	2	5	4	2	1	4	7	8	5	9	5	9	7	7	9	4	6	11	3	9	3	13	11	3	4	9	11	5	5	5	5	5	5	5	5	5	5	5	5	5	5	5	5	5	5
1	3	2	5	1	1	4	2	3	1	4	7	9	5	11	7	11	3	13	11	3	4	11	3	9	3	6	9	4	8	11	11	2	2	2	2	2	2	2	2	2	2	2	2	2	2	2	2	2	2
1	5	5	5	1	1	5	4	1	1	3	7	6	8	9	4	11	4	11	8	4	4	11	3	11	3	8	11	3	3	9	11	5	5	5	5	5	5	5	5	5	5	5	5	5	5	5	5	5	5
2	4	2	4	2	1	5	2	3	1	3	13	13	3	11	8	6	3	9	11	3	3	11	3	11	3	8	11	4	3	9	13	2	2	5	5	5	5	3	3	2	2	2	3	2	2	5	5	5	5
1	2	2	4	2	2	4	3	4	1	5	7	5	4	7	13	9	4	13	9	6	4	13	4	13	4	5	13	4	7	5	9	2	2	3	4	2	2	1	2	2	2	2	2	4	4	2	2	3	4
1	5	4	5	2	1	5	4	1	1	4	8	7	3	11	4	11	3	7	11	4	4	11	3	11	3	9	11	3	3	11	9	5	5	5	5	5	5	5	5	5	5	5	5	5	5	5	5	5	5
1	5	5	5	1	1	5	3	1	1	4	7	4	4	9	5	11	3	11	11	7	3	11	3	7	3	11	11	3	3	11	11	5	5	5	5	5	5	5	5	5	5	5	5	5	5	5	5	5	5
1	4	5	5	1	1	5	5	1	1	4	5	8	8	13	8	11	5	11	11	5	8	11	5	8	4	13	11	4	5	8	11	5	5	5	5	5	5	5	5	5	5	5	5	5	5	5	5	5	5
1	4	5	5	1	1	5	3	1	1	5	8	8	7	13	8	9	6	11	11	6	8	11	5	11	5	11	11	5	5	11	11	5	5	5	5	5	5	4	5	5	5	5	5	5	4	5	5	5	4
2	2	4	4	1	1	5	1	3	2	4	6	4	8	6	8	11	4	13	9	5	5	11	6	11	5	3	11	4	3	13	11	2	2	2	5	5	2	1	3	2	2	2	2	2	3	4	5	5	3
1	2	1	4	1	2	5	2	3	1	13	4	7	5	11	5	11	3	11	11	4	4	11	3	11	4	13	11	3	3	11	11	5	5	5	5	2	2	2	5	5	5	5	5	4	4	5	5	5	2
1	4	4	5	1	2	5	5	1	1	4	7	8	4	8	4	13	5	13	6	7	8	13	5	7	5	5	9	5	5	9	9	5	5	5	5	5	5	5	5	5	5	5	5	5	5	5	5	5	5
1	3	2	4	1	1	5	4	1	1	5	8	8	5	13	6	9	3	11	11	4	7	11	3	11	3	13	11	4	5	9	9	3	3	5	5	5	4	4	4	4	3	3	4	5	5	5	5	5	5
1	5	5	5	1	1	5	5	3	1	3	7	13	3	11	7	11	3	7	11	3	5	3	3	11	3	7	11	3	3	11	11	5	5	5	5	5	5	5	5	5	5	5	5	5	5	5	5	5	5
1	4	2	2	1	4	4	1	1	2	4	7	3	9	5	8	11	8	11	13	7	9	11	7	7	4	13	11	7	7	9	9	4	4	5	5	5	4	4	4	4	4	4	4	4	4	4	4	4	4
5	4	5	5	1	1	5	4	2	2	3	9	9	4	11	7	11	3	13	9	4	4	11	4	11	3	9	11	3	4	9	9	5	5	5	5	5	5	3	4	4	4	4	4		5	5	5	5	4
2	2	2	4	2	2	4	2	3	2	5	7	7	13		13	13	4	7	9	5	7	11	5	5	9	7	9	7	5	9	9	2	2	2	2	2	2	2	2	2	2	2	2	2	2	2	2	2	2
3	1	2	2	2	2	2	1	4	3	13	13	3	13	3	13	8	11	11	5	13	11	13	13	6	11	7	9	13	9	8	7	2	2	2	2	2	2	2	2	2	2	2	2	2	2	2	4	2	2
5	2	2	2	1	2	2	1	4	3	8	7	3	6	13	9	7	7	8	8	13	9	6	8	8	13	7	8	9	9	8	6	2	2	2	5	4	2	2	1	1	2	1	3	1	1	1	1	1	1
1	5	5	5	1	1	5	5	1	1	3	3	11	3	11	3	11	3	11	11	3	3	11	3	13	3	13	11	3	3	11	11	5	5	5	5	5	5	5	5	5	5	5	5	5	5	5	5	5	5
1	4	5	5	1	1	5	4	2	1	4	8	6	9	11	7	11	4	9	9	5	5	11	3	11	4	11	11	3	3	11	11	5	5	5	5	5	5	5	5	5	5	5	5	5	5	5	5	5	5
1	5	5	5	2	2	5	3	1	1	4	5	13	4	4	13	9	3	11	11	7	4	11	3	11	3	9	11	3	3	13	11	5	5	5	5	5	5	5	5	5	5	5	5	4	4	4	4	4	4
1	5	4	5	1	1	5	3	1	1	9	7	8	3	11	11	9	4	11	11	8	11	11	3	11	3	4	11	3	3	11	9	5	5	5	5	5	5	5	5	5	5	5	5	5	5	5	5	5	5
2	2	2	4	4	2	4	2	1	2	13	8	9	9	11	13	13	11	9	13	5	5	9	3	8	3	8	11	4	11	9	13	2	4	4	4	4	4	2	4	2	4	4	4	1	4	5	2	2	2
1	4	2	5	2	2	5	2	2	2	3	7	7	5	7	13	13	7	7	8	4	7	11	13	3	3	13	11	4	6	7	11	5	5	5	5	5	5	5	5	5	5	5	5	5	5	5	5	5	5
1	5	5	5	1	1	5	5	1	1	3	13	11	13	11	7	11	3	11	11	3	3	11	3	11	3	11	11	3	4	11	11	5	5	5	5	5	5	5	5	5	5	5	5	5	5	5		5	5
1	3	2	3	1	1	5	4	3	1	3	8	3	3	11	13	11	3	11	11	8	3	11	3	11	3	7	11	3	3	11	11	2	3	5	2	2	3	2	3	3	3	3	3	3	3	5	5	5	3
2	2	3	4	2	2	5	2	2	2	9	11	8	9	13	6	9	5	11	11	6	6	13	5	13	5	13	13	5	6	7	9	4	4	5	5	5	2	2	2	4	4	1	5	2	2	2	4	4	2
1	5	2	5	1	1	5	5	1	1	3	5	11	11	11	11	11	3	11	11	5	3	11	3	11	3	11	11	3	3	11	11	5	5	5	5	5	5	5	5	5	5	5	5	5	5	5	5	5	5
2	2	2	2	2	2	3	2	4	4	5	8	5	5	7	13	7	3	6	7	13	4	11	3	7	3	4	11	11	9	11	13	2	2	3	3	3	2	2	2	2	2	2	2	2	2	2	2	2	2
2	4	1	4	2	1	4	2	3	3	8	13	4	5	6	13	13	4	4	8	13	11	8	8	8	4	8	13	8	5	13	9	2	2	2	2	2	2	2	2	2	2	2	2	2	3	4	4	4	2
2	4	2	4	2	2	4	3	2	2	13	11	5	5	9	9	11	4	13	11	13	4	11	3	11	3	7	11	3	5	13	13	3	3	4	4	3	3	2	3	3	2	3	3	4	4	4	4	4	4
1	5	5	5	1	1	5	3	3	1	3	5	9	6	11	13	11	3	9	9	6	3	11	4	9	5	8	11	6	6	9	11	5	5	5	5	5	5	5	5	5	5	5	5	5	5	5	5	5	5
2	1	1	4	2	3	3	1	4	1	5	13	7	11	7	11	7	8	8	13	6	8	13	5	8	13	13	13	8	11	7	7	2	2	5	5	5	2	2	2	2	2	2	2	2	2	4	4	4	2
1	4	2	5	2	4	5	2	2	1	4	13	4	7	6	13	8	4	6	7	6	5	9	4	13	4	8	6	4	4	8	13	4	4	4	4	4	4	4	4	4	4	4	4	4	4	4	4	4	4
1	5	2	5	1	2	5	4	3	1	4	4	5	8	8	8	11	5	6	11	4	4	11	4	9	9	9	11	3	8	11	11	5	5	5	5	5	5	3	5	5	5	5	5	3	4	5	5	5	5
1	4	5	5	2	1	5	3	2	2	3	8	11	7	13	7	11	7	3	11	5	7	11	3	7	3	11	11	3	7	7	11	5	5	5	5	5	5	5	5	5	5	5	5	4	4	4	4	4	4
1	2	4	5	1	1	5	4	2	1	3	4	13	13	13	7	9	7	9	11	3	4	11	3	11	3	9	11	3	9	11	11	4	4	4	4	4	4	4	4	4	4	4	4	4	4	4	4	4	4
1	4	5	5	1	1	5	5	1	1	4	5	8	4	9	5	9	3	11	11	4	3	11	3	11	3	9	11	4	4	11	11	5	4	5	5	5	5	4	4	4	4	4	4	5	5	5	5	5	5
1	4	4	5	3	2	4	1	1	1	3	13	3	3	11	8	11	5	9	11	3	4	11	4	11	3	11	11	3	8	11	11	2	2	2	2	2	2	2	2	2	2	2	2	2	2	2	2	2	2
1	5	5	5	1	1	5	3	1	1	3	13	13	9	11	7	11	3	9	11	7	3	11	3	11	3	11	11	3	5	11	11	5	5	5	5	5	5	5	5	5	5	5	5	5	5	5	5	5	5
1	3	4	5	1	2	5	2	4	1	6	9	3	4	11	9	3	3	11	3	6	3	11	3	11	3	8	11	3	5	9	11	3	3	3	4	3	3	3	3	3	3	3	3	3	3	3	4	3	3
1	3	2	2	1	3	5	3	2	2	13	8	3	5	3	13	4	4	8	3	5	9	13	4	13	5	8	7	8	3	13	13	5	5	5	5	5	5	5	5	5	5	5	5	4	4	5	5	5	3
1	3	4	5	1	2	5	2	2	3	5	6	6	5	9	8	13	4	9	11	6	7	11	3	9	4	7	11	3	3	11	9	3	3	5	5	3	2	2	2	2	2	2	2	2	2	5	5	4	2
2	1	1	3	2	3	3	2	1	4	9	9	4	7	4	11	7	11	7	13	5	11	9	7	4	5	3	9	7	11	8	13	1	1	1	3	1	1	1	1	1	1	1	1	1	1	2	4	1	1
1	4	2	4	2	2	5	2	2	1	5	9	5	5	4	13	9	13	13	9	4	13	9	4	9	4	9	9	5	3	9	9	3	3	5	5	5	5	2	4	3	2	5	4	3	3	3	3	3	3
1	2	1	4	2	4	2	3	2	2	8	8	3	9	13	8	13	7	4	13	5	8	9	3	11	5	3	11	6	6	8	7	2	2	2	2	3	2	2	2	2	2	2	2	1	1	3	2	2	1
1	2	2	3	1	4	5	3	3	2	13	13	3	7	6	5	13	5	6	6	5	7	9	4	7	3	4	13	13	5	8	13	5	4	4	5	3	5	3	4	5	5	3	4	2	3	2	4	2	4
1	3	2	5	3	2	5	3	2	1	5	13	4	3	11	3	13	3	11	11	3	5	11	3	11	3	11	11	3	3	11	11	3	3	3	3	3	3	3	3	3	3	3	3	4	4	4	4	4	4
1	3	2	4	1	1	5	2	3	2	4	8	13	9	9	7	11	4	13	9	5	7	11	6	13	3	13	11	5	8	13	11	3	3	5	5	5	3	3	3	3	3	3	3	3	3	5			3
1	3	5	5	1	1	5	3	1	1	3	7	11	3	11	4	11	3	9	11	4	5	11	4	13	3	7	11	4	5	11	11	3	3	3	3	3	3	5	5	5	5	5	5	4	4	4	4	4	4
2	5	3	5	1	2	5	2	2	1	3	4	7	4	3	5	7	3	3	9	3	8	11	4	8	4	3	8	7	13	3	13	4	4	4	4	4	4	1	4	1	1	1	4	4	4	4	4	4	4
1	4	2	5	1	4	5	3	1	1	6	7	3	5	11	8	13	7	8	13	7	5	13	3	8	5	6	5	5	4	7	13	3	3	3	5	5	3	3	3	3	3	3	4	3	4	5	5	4	4
2	4	2	4	1	2	4	3	2	3	4	8	8	6	9	9	9	4	9	9	4	4	9	4	11	4	9	9	5	5	9	9	4	4	5	5	5	5	2	2	2	2	3	5	5	5	5	5	5	5
1	1	1	4	1	2	4	1	1	3	13	7	4	6	7	13	11	8	5	13	7	9	8	5	9	8	4	8	13	13	13	8	1	1	1	2	2	1	1	1	1	1	1	1	1	1	1	1	1	1
1	2	2	4	2	2	4	2	4	4	3	7	7	7	7	6	9	3	7	7	8	13	11	5	11	6	6	11	7	3	11	11	1	1	2	2	2	1	1	1	1	1	1	2	2	2	2	2	2	2
1	4	2	4	1	2	3	2	3	2	3	5	4	4	9	7	9	4	13	13	4	6	13	4	13	4	8	13	3	5	9	13	3	3	3	3	3	3	3	3	3	3	3	3	3	3	3	3	3	3
2	2	2	4	2	2	4	2	2	2	5	8	5	6	13	9	13	4	13	13	13	5	9	4	9	13	13	9	4	8	13	8	2	2	3	4	2	2	2	3	3	3	3	3	2	2	2	3	2	2
1	3	5	5	1	1	5	5	1	1	3	3	11	11	11	3	11	3	11	11	3	3	11	3	11	3	9	11	3	3	11	11	5	5	5	5	5	5	5	5	5	5	5	5	5	5	5		5	5
3	2	1	1	2	4	2	1	4	4	3	7	3	11	11	11	3	3	6	13	4	7	13	3	11	3	13	7	9	9	13	11	2	2	2	2	2	2	2	2	2	2	2	2	2	2	2	2	2	2
1	4	4	1	1	1	5	3	1	1	5	8	7	6	11	13	11	3	7	11	6	3	11	3	11	3	7	11	3	3	11	11	3	3	3	3	3	3	3	3	3	3	3	3	5	5	5	5	5	5
1	5	2	5	1	2	5	4	3	2	7	11	8	7	11		13	4	11	13	7	13	11	4	13	5	13	11	5	5	11	7	3	3	5	5	5	3	3	3	3	3	3	5	3	3	5	5	5	4
1	4	4	5	1	1	5	2	1	1	4	11	9	9	11	13	11	3	11	11	7	5	11	3	11	3	9	11	3	6	11	11	5	5	5	5	5	5	4	4	5	4	4	4	4	4	4	4	4	4
2	5	2	4	1	2	5	5	1	1	4	13	7	7	8	8	9	9	9	9	4	5	11	4	11	3	7	11	3	3	11	9	5	5	5	5	5	5	5	5	5	5	5	5	5	5	5	5	5	5
1	3	5	1	1	2	5	2	2	1	5	9	4	13	11	7	9	4	6	11	5	11	11	4	11	4	5	11	3	5	11	11	2	5	5	5	5	5	5	3	3	5	5	5	3	4	5	5	4	4
1	2	1	4	1	3	4	2	4	2	13	7	5	8	9	7	13	4	9	9	5	4	9	4	9	4	9	9	4	4	13	6	3	3	5	5	5	2	1	2	2	2	2	2	3	3	5	5	5	2
1	4	2	4	2	2	4	3	2	1	5	6	7	4	11	13	13	5	7	13	4	4	13	5	8	5	5	13	5	4	9	13	2	2	2	2	2	2	2	2	2	2	2	2	2	2	2	2	2	2
1	4	4	5	1	1	5	3	3	2	3	3	11	8	11	13	11	6	11	13	8	6	11	4	11	8	11	11	3	9	9	11	5	5	5	5	5	5	4	4	4	5	4	5	5	5	5	5	5	5
2	2	2	4	1	2	4	1	2	4	4	7	4	9	4	6	13	4	9	8	4	6	9	4	9	4	7	13	4	6	7	13	2	2	2	2	2	2	2	2	2	2	2	2	2	3	2	2	2	3
1	3	2	4	1	1	3	3	4	3	6	11	7	8	8	7	13	8	5	13	7	7	9	4	9	8	7	13	8	7	7	9	3	3	5	5	5	3	3	3	3	3	3	3	3	3	4	4	4	3
1	5	3	5	1	3	5	3	1	1	5	8	8	7	13	7	9	6	9	8	7	7	11	4	9	5	11	11	4	4	11	11	5	5	5	5	5	5	5	5	5	5	5	5	5	5	5	5	5	5
2	2	2	4	2	2	5	2	4	4	13	13	4	4	11	8	13	13	9	13	5	8	13	3	11	4	9	9	8	5	11	13	2	2	5	4	4	2	2	2	2	4	4	4	2	2	4	4	4	2
1	5	5	5	1	2	5	3	1	1	4	7	11	4	9	13	11	4	6	9	7	8	11	3	7	3	8	11	3	3	11	11	5	5	5	5	5	5	5	5	5	5	5	5	5	5	5	5	5	5
2	4	2	3	2	4	4	4	2	2	5	13	3	13	13	13	7	13	13	13	5	9	11	6	13	5	5	13	7	8	7	13	4	4	4	4	4	4	4	3	3	4	4	4	3	3	4	3	3	4
1	3	4	5	2	2	5	2	1	1	6	5	4	4	9	13	9	3	13	9	5	8	11	3	13	3	4	11	3	4	9	9	5	5	5	5	5	5	5	5	5	5	5	5	5	5	5	5	5	5
2	4	2	4	2	3	4	3	1	3	3	7	3	6	8	8	4	8	6	8	7	8	4	6	7	6	4	8	6	13	6	8	3	3	4	5	3	2	2	2	4	2	1	4	3	3	4	4	3	1
1	2	2	4	1	1	5	2	2	1	3	7	6	5	9	8	11	8	8	8	5	11	11	6	8	5	8	11	6	6	11	11	2	2	2	5	2	2	2	2	2	2	2	2	3	3	3	3	3	3
1	3	2	4	1	3	5	3	5	1	5	6	9	9	13	7	8	3	9	13	4	5	11	4	11	3	11	11	4	7	11	11	4	4	5	5	5	4	3	4	3	3	3	5	3	3	5	5	5	3
4	2	1	2	1	3	4	2	4	4	7	11	4	8	9	11	9	13	8	9	6	4	11	3	11	3	11	11	3	4	11	8	2	2	5	5	5	2	1	3	3	2	2	4	2	2	5	5	5	2
1	4	3	5	1	2	5	2	1	2	4	7	13	8	9	7	9	3	11	9	7	5	11	3	11	3	13	11	4	3	5	5	4	4	4	4	4	4	4	4	4	4	4	4	4	4	4	4	4	4
3	2	2	4	1	3	4	3	4	3	7	7	3	13	6	11	6	4	3	8	8	5	4	13	8	13	11	13	7	11	9	13	2	2	2	2	2	2	2	2	2	2	2	2	2	2	2	2	2	2
1	3	3	5	2	2	5	3	2	2	4	7	6	8	8	13	9	7	13	9	7	7	11	7	7	5	7	9	5	5	9	11	3	3	3	3	3	3	3	3	3	3	3	3	3	3	4	4	4	3
1	3	2	5	1	1	4	2	3	1	3	7	4	4	11	13	11	3	11	13	4	3	11	3	11	3	13	11	3	3	11	11	3	3	4	5	5	3	2	3	2	3	3	3	4	4	4	5	5	4
1	3	2	4	1	2	4	2	2	3	5	13	6	8	9	13	13	7	7	13	3	7	11	6	8	5	7	11	4	5	13	13	3	3	3	3	3	3	3	3	3	3	3	3	3	3	3	3	3	3
1	5	2	4	1	1	1	2	1	1	8	11	5	11	11	7	9	3	9	11	6	3	11	3	11	3	3	11	3	3	11	7	2	2	5	5	5	2	2	2	2	2	2	4	4	4	4	4	4	4
1	4	1	4	1	4	5	3	1	3	5	8	3	13	4	6	9	8	6	8	4	11	4	9	7	9	9	6	8	4	9	11	1	1	4	5	5	1	1	1	1	1	1	1	2	2	5	5	5	2
1	3	2	3	1	2	4	2	4	2	9	11	9	6	9	9	11	3	9	6	9	4	11	4	9	4	11	11	3	4	11	11	3	3	4	4	4	3	3	3	3	3	3	4	3	3	5	5	4	3
1	3	2	5	2	2	3	2	2	2	13	11	13	3	11	11	11	5	11	11	3	11	11	3	11	3	11	11	3	3	11	11	2	2	2	2	2	2	2	2	2	2	2	2	2	2	2	2	2	2
1	2	2	4	3	4	5	3	2	2	5	9	3	7	9	13	7	3	3	13	7	3	13	3	11	3	13	9	3	3	13	5	2	2	4	4	4	2	2	3	2	2	2	4	2	2	4	4	4	2
1	3	2	4	3	1	3	3	4	1	7	4	3	3	11	9	9	3	9	11	9	7	11	11	11	3	3	11	3	4	11	11	3	3	4	4	3	4	2	3	3	3	3	3	3	3	4	4	4	3
2	4	2	4	2	2	4	2	2	2	4	8	4	5	6	6	8	8	13	13	5	13	9	8	13	5	13	9	6	5	9	9	4	4	4	4	4	4	2	4	4	4	4	4	2	2	2	2	2	2
1	5	4	5	1	1	5	3	1	1	3	5	4	7	11	13	11	7	11	11	3	9	11	3	11	3	11	11	3	5	11	11	5	5	5	5	5	5	5	5	5	5	5	5	5	5	5	5	5	5
1	1	2	4	2	1	3	2	2	4	8	9	3	13	11	9	11	3	11	13	3	13	11	3	9	3	9	11	5	4	11	11	2	2	2	5	2	2	2	2	2	2	2	2	2	2	2	5	2	2
1	5	1	3	1	1	5	1	1	1	3	8	3	6	6	3	11	7	5	8	9	13	11	5	13	8	5	9	7	11	9	11	5	5	5	5	5	5	5	5	5	5	5	5	5	5	5	5	5	5
1	3	2	3	3	2	4	3	2	2	8	7	5	5	8	8	7	5	7	8	5	6	13	4	13	3	7	9	5	6	8	7	2	2	2	2	2	2	2	2	2	2	2	2	3	3	3	3	3	3
1	2	2	4	1	2	5	2	2	3	13	7	3	3	7	8	11	3	11	11	3	11	11	13	13	3	11	11	13	3	11	11	2	2	3	5	5	2	1	1	1	1	1	2	4	2	5	5	5	2
2	3	2	3	1	2	5	2	3	1	6	13	6	6	9	7	8	3	11	13	3	3	13	3	11	3	8	9	6	8	11	7	3	3	5	5	2	2	2	3	3	2	3	3	3	3	5	5	2	3
1	2	3	4	2	3	4	1	4	3	13	13	6	6	6	8	8	5	7	13	7	6	6	6	6	6	8	13	6	7	7	8	2	2	2	2	2	2	2	2	2	2	2	2	2	2	2	2	2	2
1	1	3	4	2	2	4	3	2	4	7	8	9	4	5	6	11	6	11	7	7	13	11	5	9	3	13	11	3	8	9	9	1	1	1	1	1	1	1	1	1	1	1	1	2	2	2	2	2	2
1	3	2	4	1	1	4	1	3	2	4	13	4	5	6	7	8	5	9	8	8	8	11	4	6	4	5	13	5	5	6	9	2	2	2	2	2	2	2	2	2	2	2	2	2	2	2	2	2	2
1	3	3	5	2	3	5	2	2	2	5	7	7	4	9	8	9	6	8	8	7	7	11	4	9	3	13	11	3	3	11	11	3	3	3	3	3	3	3	3	3	3	3	3	4	4		4	4	4
2	4	2	4	1	2	4	2	2	2	5	5	4	4	9	8	9	4	9	13	4	5	11	4	11	4	5	9	5	4	9	11	4	4	5	5	4	4	4	4	4	4	4	4	4	4	5	5	3	4
1	3	1	4	1	2	5	3	4	1	4	7	4	3	11	8	7	4	7	11	3	5	3	3	8	3	7	11	5	4	9	4	4	4	5	5	5	2	2	1	3	3	5	5	4	4	5	5	3	2
2	3	2	5	2	1	4	2	1	1	4	4	6	3	5	7	9	3	11	7	4	3	9	3	11	4	11	11	4	3	9	11	3	3	4	4	4	4	4	3	3	3	3	4	2	2	2	2	2	2
4	2	2	4	2	4	5	2	2	3	8	7	8	8	6	13	8	4	7	7	5	9	11	3	7	4	8	11	5	6	13	6	2	2	2	2	2	2	2	2	2	2	2	2	3	3	3	3	3	3
2	2	1	4	1	2	4	1	4	4	3	11	3	11	5	3	11	3	11	3	3	11	11	3	11	3	11	11	3	13	8	11	1	1	1	5	5	1	1	1	5	1	1	5	1	1	1	5	5	1
2	3	2	5	4	2	3	2	4	3	6	7	3	3	11	7	11	3	11	11	3	3	11	3	11	3	11	11	3	3	11	11	3	3	5	5	3	5	5	5	5	5	5	5	3	3	5	5	5	3
1	3	5	5	2	2	5	2	3	3	3	13	3	13	3	8	13	4	11	8	5	5	13	3	13	3	8	11	5	6	7	11	3	3	3	3	3	3	3	3	3	3	3	3	4	4	4	4	4	4
1	3	2	4	2	2	5	3	2	2	5	7	7	7	5	13	7	5	7	7	6	13	9		13	4	8	13	5	7	13	13	4	4	5	4	5	2	2	2	2	2	3	4	3	3	4	4	5	2
1	5	1	5	1	2	5	5	4	1	4	13	6	3	3	9	11	3	8	9	3	3	11	3	11	3	11	11	3	3	9	4	5	5	5	5	5	5	5	5	5	5	5	5	5	5	5	5	5	5
2	3	2	4	1	2	4	2	3	2	9	13	9	4	13	13	9	4	13	7	5	4	11	4	13	9	11	11	9	4	11	9	3	3	3	3	3	3	3	3	3	3	3	3	5	5	5	5	5	5
1	5	4	5	1	3	5	2	4	1	13	7	4	7	9	8	7	4	13	13	7	8	9	4	13	5	7	13	5	6	9	9	5	5	5	5	5	5	5	5	5	5	5	5	5	5	5	5	5	5
2	5	3	4	3	1	5	3	3	1	5	9	11	7	11	8	11	3	9	11	4	3	11	3	11	3	11	11	3	3	7	5	3	3	3	3	3	3	3	3	3	3	3	3	4	4	4	4	4	4
3	3	2	4	3	4	4	2	3	3	7	8	7	8	8	8	8	7	8	7	6	8	8	7	7	8	7	8	8	7	8	8	2	2	2	2	2	2	2	2	2	2	2	2	3	3	3	3	3	3
1	4	5	5	1	2	5	4	1	1	3	7	8	13	13	5	13	13	5	13	7	7	13	7	3	13	13	8	5	9	3	9	4	4	4	4	4	4	4	4	4	4	4	4	4	4	4	4	4	4
3	2	2	2	2	2	4	3	4	4	6	13	7	9	5	9	6	5	5	7	13	6	13	6	9	5	7	13	8	4	6	13	1	1	2	2	2	1	1	1	1	1	1	1	2	2	2	2	3	2
1	3	2	5	2	1	5	2	2	1	5	5	7	6	9	7	11	3	11	11	13	3	11	3	11	3	11	11	3	3	11	11	4	4	5	5	5	4	2	2	2	2	2	2	4	4	4	4	4	4
2	3	2	4	1	2	4	2	3	2	5	7	8	6	8	7	8	6	9	13	6	5	9	4	9	4	8	9	4	6	8	8	2	2	2	5	5	2	2	2	2	2	2	2	2	2	2	5	5	2
2	3	1	2	3	4	4	3	4	4	9	9	8	9	4	13	6	5	13	6	5	13	8	5	8	6	8	13	6	9	8	6	2	2	2	2	2	2	2	2	2	2	2	2	2	2	2	2	2	2
1	4	1	5	1	1	3	2	3	2	4	6	7	4	7	7	5	8	9	9	6	8	11	8	13	11	9	11	5	6	11	11	1	1	1	1	1	1	1	1	1	1	1	1	4	4	4	4	4	4
3	4	2	3	2	2	4	3	2	2	6	13	5	3	3	6	3	3	11	11	4	3	11	3	11	3	11	11	3	3	11	11	3	3	5	5	4	3	3	3	3	3	3	3	4	4	5	5	5	4
1	1	2	5	1	4	5	1	2	1	5	4	3	3	8	7	9	3	11	7	4	3	11	4	11	13	9	11	4	3	11	8	1	1	1	1	1	1	1	1	1	1	1	1	1	1	1	1	1	1
1	2	3	4	2	1	5	3	2	1	3	6	4	6	11	8	11	3	9	9	4	4	9	3	11	3	8	9	5	4	13	11	2	2	2	2	2	2	2	2	2	2	2	2	2	2	2	2	2	2
1	3	2	4	2	2	5	3	2	2	5	5	8	5	11	8	9	3	13	11	4	3	11	3	13	3	11	11	4	3	11	11	4	4	4	4	4	4	4	4	4	4	4	4	4	4	4	4	4	4
1	1	1	5	2	1	4	2	2	2	3	7	9	13	7	13	13	7	7	8	7	9	11	7	4	5	8	9	7	11	8	9	1	1	1	1	1	1	1	1	1	1	1	1	1	1	1	1	1	1
1	4	1	4	2	2	4	4	1	1	3	5	13	5	7	6	13	4	9	13	5	7	8	6	11	5	13	8	8	6	5	13	2	1	4	4	2	4	1	1	2	2	2	2	4	4	4	4	4	4
1	4	4	5	1	3	5	2	3	1	6	8	13	4	9	7	9	4	13	9	5	5	4	4	5	4	9	9	4	7	8	9	3	3	3	3	3	3	3	3	3	3	3	3	3	3	3	3	3	3
1	2	2	4	2	2	5	2	2	2	5	6	5	13	13	13	13	5	13	13	7	7	13	5	7	5	13	13	5	7	9	13	2	2	2	2	2	2	2	2	2	2	2	2	2	2	2	2	2	2
1	3	1	3	1	3	5	3	3	3	13	11	4	8	11	8	9	5	11	11	5	7	11	4	9	3	13	11	3	4	9	11	1	1	3	3	2	2	1	2	1	1	1	3	3	3	4	4	5	2
1	5	5	5	1	1	5	5	1	1	6	11	11	5	11	3	11	3	11	11	7	3	11	3	11	3	11	11	3	7	11	11	5	5	5	5	5	5	5	5	5	5	5	5	5	5	5	5	5	5
1	4	2	4	1	1	4	4	4	1	5	13	13	13	11	9	9	3	13	11	13	5	11	3	11	3	9	11	5	3	11	11	4	3	5	5	5	3	3	3	3	3	3	3	4	3	5	5	5	3
1	3	3	4	1	2	4	2	2	2	6	5	8	3	11	7	11	4	9	11	4	3	11	3	13	3	7	11	3	3	11	11	3	3	3	3	3	3	3	3	3	3	3	3	4	4	4	4	4	4
1	4	4	5	2	2	5	4	3	1	3	8	6	3	11	8	11	3	6	11	3	3	11	3	11	3	4	11	3	3	11	9	5	5	5	5	5	5	5	5	5	5	5	5	5	5	5	5	5	5
2	1	1	2	3	4	4	1	2	4	8	8	3	9	3	8	7	13	9	6	8	11	6	13	7	13	3	8	8	11	6	3	1	1	1	1	1	1	1	1	1	1	1	1	1	1	1	1	1	1
1	3	4	5	1	1	5	3	1	1	4	8	11	3	11	8	11	7	11	11	3	7	11	3	8	3	11	11	3	8	11	11	5	5	5	5	5	5	3	5	5	5	5	5	5	5	5	5	5	5
3	4	2	2	2	4	4	4	3	2	11	11	3	8	8	13	8	3	9	13	7	4	8	4	6	3	5	8	5	5	3	7	4	4	4	4	4	4	4	4	4	4	4	4	3	3	3	3	3	3
1	4	2	3	1	1	5	3	2	2	5	13	4	4	9	13	9	4	11	9	5	5	9	4	9	4	13	9	5	3	9	8	3	3	3	3	3	3	3	3	3	3	3	3	4	4	4	4	4	4
1	4	4	5	1	1	5	3	1	1	6	13	4	8	7	13	8	13	8	8	8	8	11	4	8	3	13	11	4	3	9	9	4	4	4	4	4	4	2	4	2	4	2	4	4	3	4	4	4	3
1	4	2	4	1	2	3	4	2	2	6	9	6	5	6	9	13	6	9	13	5	9	9	5	9	9	13	9	5	6	6	6	3	3	3	3	3	3	3	3	3	3	3	3	4	4	4	4	4	4
1	4	3	4	2	1	5	3	2	2	4	13	7	3	9	13	13	3	9	11	4	5	11	3	7	5	7	11	3	4	9	11	3	3	3	3	3	3	3	3	3	3	3	3	4	4	4	4	4	4
1	4	5	5	1	1	5	3	1	1	3	13	11	3	11	3	11	3	11	11	3	3	11	3	11	3	11	11	3	3	11	11	5	5	5	5	5	5	5	5	5	5	5	5	5	5	5	5	5	5
1	5	3	5	1	1	5	2	1	1	6	8	8	3	11	7	11	4	11	9	4	4	11	3	11	3	8	11	3	3	11	11	5	5	5	5	5	5	5	5	5	5	5	5	4	4	4	4	4	4
4	4	1	5	2	1	2	1	4	3	4	7	6	3	9	13	11	9	3	11	4	9	11	3	9	3	13	11	4	3	8	9	4	4	5	5	5	2	2	1	2	1	2	5	4	4	5	5	5	2
1	3	2	2	1	1	4	2	1	1	3	7	7	6	11	8	11	3	7	11	3	3	11	3	7	3	11	11	3	7	11	11	4	4	4	5	5	4	4	5	5	4	4	5	5	5	5	5	5	5
1	2	2	4	1	1	5	2	2	1	3	4	4	4	9	4	9	7	9	9	3	5	11	5	7	4	11	11	5	5	9	11	2	2	4	4	4	2	2	2	2	2	2	4	4	4	5	5	5	2
1	4	5	5	1	2	5	4	1	1	5	13	7	4	11	6	11	3	11	11	8	7	11	3	11	11	11	11	3	3	9	11	5	5	5	5	5	5	5	5	5	5	5	5	5	5	5	5	5	5
1	5	5	5	1	1	5	5	1	1	3	7	5	3	6	8	11	3	11	13	3	3	11	3	9	5	11	11	3	6	11	11	5	5	5	5	5	5	5	5	5	5	5	5	5	5	5	5	5	5
1	4	5	5	1	1	5	3	1	1	6	11	5	7	11	13	11	3	11	11	5	5	11	3	11	7	7	11	3	3	13	9	5	4	5	5	5	5	4	4	4	4	4	4	5	5	5	5	5	5
1	3	5	5	1	2	5	2	1	1	3	7	5	13	9	4	9	7	13	7	7	8	13	7	13	13	8	13	5	11	4	8	3	3	3	5	4	3	3	3	3	3	3	3	4	4	3	5	5	3
1	5	5	5	2	2	4	4	1	1	5	7	4	5	8	7	9	7	13	13	5	7	9	6	8	6	13	9	6	4	13	9	4	4	4	5	5	4	4	4	4	4	4	4	3	3	3	4	4	3
1	5	5	5	1	1	5	5	1	1	3	7	3	3	9	4	11	3	8	13	3	3	11	3	11	4	8	11	3	3	11	11	5	5	5	5	5	5	5	5	5	5	5	5	5	5	5	5	5	5
1	5	5	5	1	2	5	5	1	1	5	7	13	4	9	4	9	4	13	13	5	4	11	4	7	4	7	9	3	8	13	13	5	5	5	5	5	5	5	5	5	5	5	5	5	5	5	5	5	5
1	3	4	5	1	1	5	4	3	1	3	7	8	4	9	7	9	4	7	13	5	3	11	5	13	6	4	11	4	3	9	11	3	3	3	5	5	3	3	3	3	3	3	3	4	4	4	5	5	4
1	5	5	5	1	1	5	5	1	1	3	7	5	4	9	5	11	3	11	11	4	3	11	3	11	3	11	11	3	4	11	11	5	5	5	5	5	5	5	5	5	5	5	5	5	5	5	5	5	5
1	3	2	4	2	3	3	3	2	2	5	7	4	6	8	8	9	6	9	13	5	7	8	4	9	8	7	8	5	7	8	8	3	3	3	3	3	3	3	4	4	3	4	3	3	3	3	3	3	3
1	2	1	5	2	1	5	2	4	2	3	3	4	13	13	8	11	3	11	11	13	3	11	3	11	3	11	11	3	13	11	3	2	2	2	2	2	2	2	2	2	2	2	2	2	2	2	2	2	2
1	5	5	5	1	1	5	5	1	1	3	7	13	3	11	3	11	3	11	11	3	3	11	3	11	3	11	11	3	3	11	11	5	5	5	5	5	5	5	5	5	5	5	5	5	5	5	5	5	5
1	4	5	5	1	1	5	3	2	1	5	7	4	7	4	5	9	3	5	8	7	5	13	4	13	4	4	8	5	7	4	6	4	4	4	4	4	4	4	4	4	4	4	4	5		5	5	5	5
2	3	2	3	2	2	4	3	2	2	6	8	7	8	8	8	13	6	9	8	7	6	13	3	13	3	9	11	3	7	7	7	4	4	4	4	4	4	4	4	4	4	4	4	3	3	3	3	3	3
1	3	2	4	1	1	3	2	1	2	3	9	8	11	13	5	11	13	13	11	11	11	11	13	7	13	7	11	13	13	11	11	3	3	5	5	5	3	3	3	3	3	3	4	3	3	3	3	3	3
1	4	2	4	2	1	5	5	2	1	4	7	11	13	9	8	11	3	5	11	7	4	11	4	9	6	9	9	5	6	9	11	4	4	5	4	5	4	3	3	3	3	3	3	3	3	4	4	4	4
2	2	2	4	2	2	4	2	4	2	4	7	4	5	5	5	4	9	6	5	7	7	5	7	7	6	9	4	7	6	5	4	2	2	2	2	2	2	2	2	2	2	2	2	2	2	2	2	2	2
1	3	5	5	2	2	5	3	2	2	3	13	5	4	13	8	11	4	11	11	4	4	11	4	11	3	13	11	4	3	9	9	3	3	3	3	3	3	3	3	3	3	3	3	4	3	4	4	5	3
1	5	5	5	1	1	5	4	1	1	3	7	4	4	3	4	11	4	7	6	5	13	11	7	6	6	8	11	3	4	8	11	5	5	5	5	5	5	5	5	5	5	5	5	5	5	5	5	5	5
2	3	2	5	2	2	5	4	4	2	7	7	8	7	7	8	7	7	7	8	6	8	6	7	6	4	13	8	6	5	13	8	2	2	2	2	2	2	2	2	2	2	2	2	4	4	4	4	2	4
1	4	5	5	1	1	5	2	1	1	3	8	13	8	11	6	11	3	11	11	3	7	11	3	11	3	11	11	3	3	9	11	4	4	4	4	4	4	4	4	4	4	4	4	5	5	5	5	5	5
1	5	4	5	1	1	5	5	1	1	6	13	11	11	11	5	9	3	11	11	4	4	11	6	9	3	11	11	3	6	13	11	5	5	5	5	5	5	5	5	5	5	5	5	5	5	5	5	5	5
1	3	2	4	1	4	5	3	1	1	5	5	3	4	13	5	4	3	13	9	4	3	11	3	9	3	11	11	3	3	11	11	4	4	5	5	5	5	1	4	5	4	5	5	5	5	5	5	5	5
1	4	5	5	1	1	5	5	1	1	3	7	9	4	9	5	11	3	9	9	4	7	9	6	8	11	7	11	4	3	11	11	5	5	5	5	5	5	4	5	5	5	5	5	5	5	5	5	5	5
1	4	5	5	1	2	5	3	1	1	3	7	13	3	9	4	11	4	8	13	7	8	9	5	8	8	8	9	4	4	9	11	3	3	3	3	3	3	3	3	3	3	3	3	5	5	5	5	5	5
1	3	2	2	2	4	4	1	2	3	13	7	4	3	9	11	11	3	5	9	5	3	11	3	11	4	6	9	4	4	9	6	2	4	4	3	1	3	2	3	4	2	4	4	3	3	5	4	2	4
1	4	4	5	1	2	5	3	2	1	7	11	4	13	13	13	11	3	11	11	8	3	11	3	11	3	5	11	3	8	9	3	5	5	5	5	5	5	3	5	5	5	5	5	5	5	5	5	5	5
1	4	5	5	1	2	5	2	2	1	4	13	7	5	13	7	11	4	11	9	5	4	11	3	11	7	7	11	4	5	9	11	4	4	3	5	4	3	3	5	3	3	4	5	5	5	5	5	5	5
1	2	4	4	1	1	5	2	2	2	3	8	5	8	4	8	9	5	8	11	8	6	11	5	13	8	13	11	5	8	9	11	1	1	2	5	5	2	1	2	2	1	3	4	1	1	4	5	5	2
1	3	2	4	2	2	4	2	2	1	8	5	7	5	13	13	13	7	13	7	7	4	11	4	11	4	6	13	4	3	9	6	3	1	5	5	5	3	2	1	1	4	1	4	3	3	3	3	3	3
1	3	5	5	1	1	5	5	1	1	3	3	5	7	11	7	11	3	11	11	7	6	11	3	11	3	13	11	3	3	11	11	4	4	4	4	4	4	4	4	4	4	4	4	4	4	4	4	4	4
1	4	2	5	2	4	5	3	1	1	8	5	3	3	11	5	8	5	11	11	4	4	11	3	11	3	7	11	3	7	11	13	2	2	2	2	2	3	2	3	3	3	3	3	3	3	4	4	3	3
1	5	5	5	1	1	5	5	1	1	3	7	9	4	13	8	11	3	8	11	4	4	11	3	9	3	8	11	3	3	9	11	5	5	5	5	5	5	5	5	5	5	5	5	5	5	5	5	5	5
1	5	5	5	1	2	5	3	2	1	7	13	13	4	9	7	11	3	13	11	7	7	11	3	13	13	7	11	4	7	9	11	5	5	5	5	5	5	5	5	5	5	5	5	5	5	5	5	5	5
2	2	1	4	1	4	4	1	4	2	13	7	13	5	13	7	13	5	8	13	5	13	11	4	6	4	9	9	8	5	13	11	2	4	4	4	4	4	2	4	4	4	4	4	2	4	4	4	4	4
2	1	1	3	3	5	5	1	1	5	13	11	3	3	3	11	3	11	3	3	3	4	3	11	3	11	3	3	11	11	3	3	1	1	1	1	1	2	1	1	1	1	1	1	1	1	1	1	1	1
2	2	2	4	1	1	4	3	4	2	9	11	7	11	8	8	13	5	11	11	13	6	11	7	13	8	7	11	6	11	3	8	2	2	2	3	1	1	1	2	2	2	2	2	3	2	3	3	1	2
1	2	5	5	1	1	5	3	1	1	4	7	3	5	8	7	11	3	11	11	5	3	11	3	13	3	8	11	3	3	11	11	5	5	5	5	5	5	5	5	5	5	5	5	5	5	5	5	5	5
1	4	2	5	2	2	3	2	2	1	7	13	4	7	11	13	9	3	7	11	6	6	11	3	11	3	13	11	4	3	11	11	5	3	5	5	5	3	3	3	3	3	3	5	3	3	5	5	5	3
1	2	3	4	2	2	5	4	1	2	6	13	5	6	13	13	8	5	13	13	13	5	13	5	13	5	7	13	5	5	13	13	4	4	4	4	4	4	2	4	4	2	4	4	4	4	4	4	4	4
4	1	1	1	3	5	5	1	4	4	13	9	3	6	7	9	6	11	11	9	11	6	11	5	9	5	9	13	11	4	11	7	1	1	1	1	1	1	1	1	1	1	1	1	1	1	1	1	1	1
1	4	5	5	1	3	5	2	2	1	4	13	8	4	13	9	7	3	11	8	6	4	11	4	11	4	8	9	5	3	9	8	2	2	5	5	2	2	2	5	5	5	5	5	4	4	5	5	3	4
1	5	5	5	1	1	5	4	1	1	5	13	8	8	11	8	9	3	13	11	11	5	11	3	11	3	13	11	3	3	13	11	5	5	5	5	5	5	5	5	5	5	5	5	5	5	5	5	5	5
1	2	4	5	2	1	5	2	1	2	3	8	3	8	6	6	9	3	7	13	6	7	11	3	4	6	6	9	8	5	11	11	2	2	2	2	2	2	2	2	2	2	2	2	1	1	1	2	1	1
1	4	5	5	1	1	5	5	1	1	5	7	3	3	8	9	11	4	11	11	6	8	11	4	9	4	3	11	3	6	8	9	2	5	5	5	5	5	5	5	5	5	5	5	5	5	5	5	5	5
1	4	2	4	1	4	5	2	3	2	6	9	13	3	11	8	11	3	8	11	3	3	11	3	8	3	11	11	3	3	11	11	5	5	5	5	5	4	2	2	2	2	5	5	2	2	4	5	5	4
1	3	2	4	1	2	5	3	3	2	7	7	9	13	13	7	13	7	7	8	7	8	11	4	7	7	5	11	9	11	7	11	4	4	4	4	4	4	2	4	4	4	4	4	4	4	4	4	4	4
1	2	1	4	2	4	4	3	2	2	9	7	3	5	3	8	7	7	13	8	7	7	7	13	8	8	8	8	7	7	9	7	2	3	3	3	2	2	2	3	2	3	3	3	2	3	3	3	3	3
1	1	2	4	1	2	5	1	3	2	7	13	3	7	11	9	13	5	4	13	8	6	9	7	13	5	8	13	7	13	13	13	2	2	4	4	4	4	2	3	3	4	3	3	3	3	4	4	4	3
1	5	4	5	1	1	5	1	2	2	3	13	7	6	4	8	9	3	11	11	5	5	11	3	11	3	9	11	4	3	11	11	4	3	5	5	5	2	2	2	2	2	2	2	5	5	5	5	5	2
2	3	2	4	1	1	5	4	2	4	3	7	8	7	8	4	11	7	8	9	6	5	9	6	7	5	4	8	5	6	8	11	2	3	5	4	2	2	1	3	2	3	2	4	2	2	2	2	2	2
1	5	2	5	1	2	5	2	3	1	5	7	4	13	9	8	8	3	9	8	3	6	11	3	11	3	7	11	4	5	11	11	3	3	3	3	3	3	3	3	3	3	3	3	3	3	3	3	3	3
2	4	1	4	1	2	3	3	4	3	4	8	3	3	11	11	11	5	11	13	4	8	11	6	11	3	13	11	5	6	11	9	3	3	4	4	4	2	2	2	2	2	2	3	3	3	3	4	3	3
1	4	5	5	1	1	5	2	3	1	3	11	11	3	13	8	11	3	11	11	3	3	9	3	9	3	13	9	3	11	13	9	4	4	4	4	3	4	3	4	4	4	4	4	4	4	4	4	3	4
2	3	2	1	3	2	5	2	2	2	5	4	7	9	9	9	9	5	11	11	13	4	11	3	11	3	8	11	3	5	11	9	5	5	5	5	5	3	1	1	1	1	1	5	3	3	5	5	5	3
2	1	1	2	2	4	4	2	2	1	5	9	5	13	4	9	13	8	7	13	6	9	13	8	7	5	13	9	5	8	5	8	2	2	2	2	2	2	2	2	2	2	2	2	2	2	2	2	2	2
1	5	2	4	1	2	5	4	3	1	13	7	8	7	11	11	11	4	7	11	8	3	11	5	11	3	9	11	3	9	11	11	3	3	5	5	5	4	4	4	4	4	3	4	3	3	5	4	4	4
1	4	5	5	4	2	5	4	1	1	3	13	4	3	13	7	13	5	8	8	5	5	9	4	8	4	8	11	3	3	13	9	4	4	4	4	4	5	4	4	4	4	4	4	4	4	4	4	4	4
2	2	1	4	2	2	3	2	3	4	5	7	3	7	5	6	13	13	7	13	7	9	9	7	3	7	8	13	7	13	13	9	1	1	1	5	5	1	1	1	1	1	1	1	1	1	1	5	5	1
2	3	2	4	2	2	4	2	2	2	6	7	6	5	13	8	8	4	9	13	6	7	13	6		7	8	13	6	5	13	9	2	3	4	4	2	3	3	3	3	3	3	3	4	3	3	3	3	3
2	2	2	4	2	2	2	1	4	4	5	8	4	8	7	8	6	3	4	11	5	3	11	3	6	8	13	11	3	3	13	8	2	2	2	2	2	2	2	2	2	2	2	2	2	2	2	2	2	2
2	1	1	4	2	4	4	2	3	4	5	7	3	8	3	9	7	9	7	7	5	13	9	7	3	5	3	9	5	11	13	13	1	1	1	1	1	1	1	1	1	1	1	1	2	2	3	4	4	2
1	5	1	4	1	1	4	2	1	1	4	9	8	8	11	11	11	13	11	9	3	6	11	3	11	3	11	11	3	3	9	11	5	5	5	5	5	5	5	5	5	5	5	5	5	4	5	5	5	4
1	4	3	5	1	2	5	5	1	1	5	8	8	4	11	6	11	5	11	11	3	3	11	3	9	3	7	11	3	4	11	9	5	4	5	5	5	5	4	4	4	4	4	4	5	4	5	5	5	4
1	2	1	4	2	2	3	1	1	1	8	7	3	4	3	11	7	9	11	6	7	9	11	3	7	7	3	8	7	7	3	9	2	2	2	2	2	2	1	2	2	2	2	2	3	3	3	3	3	3
1	3	2	4	2	4	4	3	2	2	7	7	5	11	8	6	7	13	5	6		5	7	5	5	13	13	13	7	11	5	6	4	4	4	4	4	4	2	4	4	4	4	4	3	3	3		3	3
1	3	2	4	2	2	5	2	2	3	8	5	13	3	11	9	9	3	13	11	13	3	11	3	9	3	11	11	3	3	11	9	2	2	5	5	4	2	2	2	4	2	2	4	2	2	5	2	2	2
1	4	2	4	2	4	5	2	1	2	13	13	3	5	8	9	13	3	11	9	13	4	9	4	13	5	13	11	5	13	9	9	4	4	4	4	4	4	4	4	4	4	4	4
1	3	1	4	2	2	4	2	2	1	5	13	6	7	11	13	13	6	7	9	6	7	13	4	11	4	13	9	5	5	9	8	3	3	3	3	3	3	3	3	3	3	3	3	3	3	3	3	3	3
1	5	2	4	1	1	5	2	2	3	3	11	11	13	13	8	11	3	11	11	5	3	11	3	11	3	11	11	3	3	11	13	5	5	5	5	5	5	3	3	3	3	3	4	3	3	5	5	5	4
2	3	2	4	2	4	4	3	4	4	7	6	8	8	13	9	13	5	8	13	6	5	9	4	7	5	7	9	6	11	7	9	2	2	3	3	2	2	2	2	2	2	2	2	2	2	3	3	3	2
3	5	1	4	1	4	5	2	4	1	13	11	3	3	11	6	8	3	9	11	11	3	11	3	11	3	11	11	3	3	11	7	5	5	5	5	5	5	5	5	5	5	5	5	3	3	5	5	5	3
1	3	2	4	1	2	5	2	2	3	5	7	3	6	13	7	8	8	8	8	6	8	8	3	13	3	9	9	5	8	8	9	4	4	4	4	4	4	3	3	3	3	3	4	3	3	4	4	4	4
2	2	2	3	3	2	5	3	4	2	7	7	13	7	13	13	13	7	5	13	5	7	3	5	7	3	7	5	5	7	13	13	1	1	5	3	3	1	1	1	1	1	1	5	1	1	5	3	2	2
1	5	2	5	1	2	5	2	2	1	5	7	5	8	11	7	11	7	11	11	7	7	11	7	13	7	8	11	7	5	9	11	5	4	5	5	5	4	4	4	4	4	4	5	5	5	5	5	5	5
1	2	2	4	2	1	4	2	3	2	3	13	8	5	13	8	11	3	9	9	4	4	11	3	9	3	13	11	4	3	9	3	2	2	2	2	2	2	2	2	2	2	2	2	2	2	3	3	2	3
3	1	2	3	4	2	4	2	5	4	5	9	4	5	9	13	9	4	5	11	7	5	9	4	9	4	9	13	5	6	13	9	2	2	2	2	2	2	2	2	2	2	2	2	3	3	3	3	3	3
1	4	3	4	1	2	2	3	2	1	8	13	6	7	9	13	8	7	9	9	8	7	11	3	9	5	9	9	5	13	8	13	4	4	4	4	4	5	4	4	4	4	4	5	4	4	4	4	4	4
1	3	2	4	1	2	5	4	2	1	7	7	8	8	8	7	13	5	13	7	5	5	13	5	8	4	9	9	5	13	13	13	2	3	3	5	5	3	3	3	3	3	3	3	4	4	4	5	5	4
1	2	2	5	1	2	4	2	3	1	7	8	4	4	9	7	9	4	11	9	6	4	11	3	11	3	11	11	3	8	9	9	2	2	2	2	2	2	2	2	2	2	2	2	4	4	4	4	4	4
1	4	2	3	2	3	5	2	3	2	6	13	7	13	9	5	6	7	9	8	7	8	11	8	9	6	4	9	5	5	8	11	3	3	3	4	3	2	2	2	2	2	3	3	2	2	5	5	3	2
1	5	5	5	1	1	5	5	1	1	3	7	7	5	13	5	11	3	11	11	7	3	11	3	11	3	11	11	3	3	11	3	5	5	5	5	5	5	5	5	5	5	5	5	5	5	5	5	5	5
1	2	2	4	2	2	4	4	3	2	5	13	9	6	9	8	11	5	9	9	5	6	9	5	9	4	4	11	4	5	9	4	2	2	4	2	2	2	2	2	2	2	2	2	2	2	4	4	3	3
1	5	3	5	1	2	5	3	1	1	8	13	5	8	8	7	7	5	9	13	4	4	11	3	13	4	7	11	5	8	9	9	4	4	5	5	5	5	4	4	4	4	4	4	4	4	5	5	5	5
1	4	5	5	1	1	5	3	3	2	5	7	8	7	13	7	9	3	7	11	4	4	11	3	7	4	7	11	3	3	11	11	5	5	5	5	5	5	5	5	5	5	5	5	5	5	5	5	5	5
1	2	2	4	2	3	4	2	2	1	13	11	5	11	9	9	7	13	11	4	4	9	11	4	7	5	9	11	4	9	11	11	2	2	4	4	4	2	1	4	2	1	3	4	2	2	3	5	5	2
1	4	2	4	1	4	5	3	2	3	13	5	3	7	13	7	5	4	11	7	5	4	11	3	11	3	7	13	5	7	7	7	3	3	4	4	4	4	3	3	3	3	3	3	3	3	3	4	4	4
1	5	5	5	1	1	5	2	1	1	3	13	7	6	9	3	11	5	11	11	3	13	11	3	13	3	13	11	3	3	11	11	5	5	5	5	5	5	5	5	5	5	5	5	5	5	5	5	5	5
1	5	5	5	1	2	5	5	1	1	3	11	7	7	11	9	11	3	11	11	3	11	11	3	11	3	3	11	3	5	11	11	5	5	4	5	5	5	5	5	5	5	5	5	5	5	5	5	5	5
1	4	2	5	1	5	5	2	1	1	13	7	3	4	11	9	9	3	11	11	3	4	11	3	11	3	11	11	3	4	11	11	2	2	5	5	5	2	2	5	2	2	2	5	5	5	5	5	5	5
1	4	3	4	1	2	5	2	4	2	5	7	6	8	13	8	13	7	13	13	6	7	13	5	7	8	13	9	5	5	8	13	2	2	2	5	5	2	2	4	4	4	4	4	3	3	5	5	5	4
1	4	2	3	2	2	4	3	3	1	8	7	5	5	9	7	8	3	4	9	3	3	9	3	11	3	7	13	3	3	11	13	4	4	4	4	4	4	4	4	4	4	4	4	3	3	4	4	3	3
2	3	1	4	2	2	4	2	2	3	3	11	7	3	7	11	13	3	7	9	4	7	11	4	5	4	7	11	4	3	11	11	3	3	3	3	3	3	3	3	3	3	3	3	3	3	3	3	3	3
1	3	5	1	1	2	4	2	1	2	3	7	7	13	7	13	13	13	7	13	5	8	7	8	7	4	7	13	13	13	6	8	5	4	5	5	5	4	4	4	5	4	4	4	4	4	4	5	5	5
2	3	2	4	2	2	5	3	2	2	5	8	5	5	13	7	11	3	7	13	7	5	9	3	9	3	13	13	5	5	13	13	3	3	5	5	5	3	3	3	5	3	3	5	5	4	5	5	5	4
1	2	1	4	1	2	3	3	4	2	4	13	4	13	11	13	7	4	9	9	5	3	11	3	11	3	7	11	3	4	9	13	2	3	4	4	2	2	2	4	4	2	3	3	2	2	4	5	2	2
1	2	2	4	3	2	5	3	4	2	6	7	8	13	8	13	8	7	13	13	7	6	5	6	5	5	6	13	8	7	13	13	2	2	4	3	4	2	2	2	2	2	3	3	2	2	4	2	3	2
1	3	2	4	2	2	4	1	4	4	13	9	4	13	5	13	5	5	8	8	5	8	13	5	4	4	8	8	5	11	13	13	3	2	4	4	4	2	2	2	2	2	2	4	4	2	4	5	5	2
1	2	2	2	2	4	4	3	2	2	11	13	7	13	9	8	7	11	5	9	7	8	11	5	9	5	11	11	7	8	9	3	2	2	2	2	2	2	2	2	2	2	2	2	3	3	3	3	3	3
1	3	1	4	2	3	5	4	3	2	8	7	3	7	9	13	7	3	11	13	4	4	11	3	11	3	13	11	3	3	11	9	4	4	4	4	4	4	4	4	4	4	4	4	2	2	2	3	2	2
1	4	4	4	1	2	5	2	3	1	5	13	8	8	8	9	13	3	9	11	13	13	11	3	11	3	13	11	4	4	11	13	3	3	3	3	3	3	3	3	3	3	3	3	3	3	3	3	3	3
1	5	2	5	5	5	5	3	2	1	8	7	7	3	3	5	3	3	11	11	3	7	11	3	13	3	4	11	3	11	11	11	5	5	5	5	5	5	5	5	5	5	5	5	5	5	5	5	5	5
2	3	3	4	2	2	5	4	3	2	5	7	7	4	9	7	13	7	7	13	7	7	9	5	13	4	6	13	7	6	13	13	4	4	4	4	4	4	4	4	4	4	4	4	4	4	4	4	4	4
1	5	5	5	1	3	5	2	3	1	7	7	11	7	11	6	8	7	8	7	13	7	11	3	13	4	11	11	3	13	8	13	5	5	5	5	3	5	5	4	5	5	5	5	5	5	5	5	3	5
2	2	2	4	2	4	5	2	2	2	11	7	11	8	6	11	4	7	11	11	7	7	11	5	6	4	11	11	4	7	11	13	1	1	2	4	4	4	1	2	4	4	4	4	3	3	4	3	4	4
2	3	2	4	1	4	5	1	1	1	9	7	9	8	4	11	4	5	9	9	7	7	11	5	6	4	11	11	4	11	11	13	3	3	5	5	5	5	1	1	5	5	5	1	3	3	3	3	5	3
1	5	1	5	1	1	5	1	1	1	3	11	3	11	11	3	11	3	11	11	3	11	11	11	11	3	3	11	3	3	11	11	5	5	5	5	5	5	5	5	5	5	5	5	5	5	5	5	5	5
1	5	5	5	1	1	5	3	3	1	4	11	11	3	11	8	11	3	11	11	3	3	11	3	11	3	11	11	3	7	11	11	5	5	5	5	5	5	5	5	5	5	5	5	5	5	5	5	5	5
1	5	5	5	1	2	5	4	1	1	5	13	7	13	11	8	9	5	13	11	4	5	11	3	11	3	8	11	3	3	11	13	4	4	4	4	4	4	4	4	4	4	4	4	5	5	5	5	5	5
1	2	1	3	1	2	2	2	3	1	6	11	4	6	13	6	8	4	11	9	8	13	11	4	11	3	11	11	4	5	11	7	1	1	1	1	2	1	1	2	2	1	1	2	1	1	2	3	2	2
4	2	2	2	1	2	3	1	4	2	8	7	8	9	9	9	9	4	5	13	9	9	11	6	13	8	5	9	8	5	9	9	1	1	1	3	1	1	1	1	1	1	1	1	2	2	2	2	2	2
1	1	1	5	2	1	5	1	1	1	5	7	13	5	11	13	11	3	6	9	3	3	11	3	8	3	9	11	3	3	11	11	1	1	1	1	1	1	1	1	1	1	1	1	1	1	1	1	1	1
1	3	2	4	1	2	5	3	2	1	3	9	3	4	13	7	8	9	6	7	9	9	11	7	3	8	7	11	6	13	11	11	2	2	2	2	2	2	2	2	2	2	2	2	4	4	4	4	4	4
1	1	2	3	1	2	5	1	1	4	4	13	4	9	11	7	11	9	11	11	4	11	11	4	9	3	9	11	4	6	8	11	1	1	1	1	1	1	1	1	1	1	1	1	1	1	1	1	1	1
2	3	2	4	1	2	5	4	2	1	5	13	5	4	9	6	5	4	11	8	5	4	11	4	9	3	13	13	5	4	13	9	4	4	4	4	4	4	4	4	4	4	4	4	3	3	5	5	5	3
1	4	2	3	2	1	5	1	4	1	13	13	13	5	9	13	9	3	7	13	13	4	9	3	11	3	4	9	5	5	13	9	2	1	4	4	2	2	2	2	2	2	2	4	2	1	4	4	3	3
1	2	3	5	1	1	5	2	4	1	3	7	9	7	11	7	11	7	11	11	3	13	11	3	11	3	11	11	3	7	11	11	2	2	3	3	2	2	2	2	2	2	2	3	2	2	2	2	2	2
2	2	2	5	3	2	4	2	3	3	5	7	6	9	4	13	7	7	4	9	11	8	8	6	4	9	3	8	8	11	7	6	3	2	3	2	2	2	2	3	3	2	3	3	3	2	3	2	2	2
1	5	5	5	1	1	5	4	1	1	3	5	9	5	11	5	11	3	11	9	7	5	11	3	13	3	7	11	3	5	13	11	5	5	5	5	5	5	5	5	5	5	5	5	5	5	5	5	5	5
1	2	2	5	1	2	5	5	5	1	7	11	3	7	11	11	11	3	13	11	11	3	11	3	11	3	11	11	3	3	11	11	5	5	5	5	5	5	5	5	5	5	5	5	5	5	5	5	5	5
1	2	1	3	1	4	4	2	4	3	7	13	3	5	13	13	7	3	13	8	13	7	9	4	5	3	11	11	7	5	13	7	2	2	5	5	5	2	1	3	2	2	4	5	2	2	4	4	4	2
1	4	5	4	1	1	5	1	2	1	3	9	3	4	11	7	13	3	11	11	3	3	11	3	11	3	11	11	3	4	11	11	5	5	5	5	5	5	5	5	5	5	5	5	5	5	5	5	5	5
1	2	2	2	1	2	5	3	2	4	4	8	5	5	9	9	5	5	11	13	5	5	11	4	6	4	13	9	6	4	13	13	1	1	1	1	1	1	1	1	1	1	1	1	2	2	2	2	2	2
1	3	5	5	1	1	5	3	1	1	3	11	8	7	13	6	11	3	11	11	13	8	11	3	9	3	13	11	3	13	11	11	5	5	5	5	5	5	5	5	5	5	5	5	5	5	5	5	4	5
1	5	5	5	1	1	5	2	2	1	3	7	6	8	9	4	11	3	13	9	13	4	11	3	11	3	8	11	3	3	11	11	5	5	5	5	5	5	5	5	5	5	5	5	5	5	5	5	5	5
1	5	5	5	1	1	1	5	1	1	3	13	11	7	11	7	11	3	11	11	3	3	3	3	11	11	3	11	3	3	11	11	5	5	5	5	5	5	5	5	5	5	5	5	5	5	5	5	5	5
1	4	5	5	1	2	5	3	1	1	8	7	6	9	7	7	11	9	7	9	9	11	11	7	5	13	7	11	4	11	9	11	4	4	4	4	5	4	4	4	4	4	4	4	5	5	5	5	5	5
1	5	5	5	1	2	5	5	2	1	13	7	11	5	9	6	9	3	9	11	8	4	11	3	11	3	11	11	3	3	11	9	5	5	5	5	5	5	5	5	5	5	5	5	5	5	5	5	5	5
1	5	5	5	1	1	5	3	1	1	4	13	7	11	11	7	11	3	8	11	13	3	11	3	11	3	11	11	5	3	11	11	5	5	5	5	5	5	5	5	5	5	5	5	5	5	5	5	5	5
1	5	5	5	1	1	5	5	1	1	4	4	4	4	3	3	11	3	11	5	4	3	11	3	11	3	13	11	3	4	9	11	5	5	5	5	5	5	5	5	5	5	5	5	5	5	5	5	5	5
1	4	5	5	1	1	5	2	2	1	3	7	4	8	11	4	11	3	6	9	3	5	11	3	11	3	5	11	3	5	11	11	5	5	5	5	5	4	4	4	4	4	4	5	5	5	5	5	5	5
1	5	5	5	1	1	5	3	1	1	3	13	9	7	9	5	11	7	9	11	7	7	11	5	8	5	7	11	4	13	9	11	5	5	5	5	5	5	5	5	5	5	5	5	5	5	5	5	5	5
1	3	5	5	2	1	5	2	3	1	3	13	11	6	11	7	11	5	9	11	5	4	11	3	11	3	13	11	7	3	11	11	4	4	4	4	4	4	4	4	4	4	4	4	4	4	5	5	5	5
1	5	5	5	1	1	5	5	1	1	3	7	3	5	11	7	11	3	13	11	4	3	11	3	11	3	11	11	3	3	11	11	5	5	5	5	5	5	5	5	5	5	5	5	5	5	5	5	5	5
1	5	5	5	1	2	5	4	1	1	4	6	13	13	9	4	9	6	8	9	5	7	11	4	13	5	9	11	3	4	9	11	5	5	5	5	5	5	5	5	5	5	5	5	5	5	5	5	5	5
1	4	2	4	2	2	4	3	3	2	5	8	8	5	13	7	9	5	13	13	5	5	9	5	13	5	7	9	4	5	9	9	4	4	4	4	4	4	4	4	4	4	4	4	4	4	4	4	4	4
1	2	1	5	1	4	5	2	4	1	5	13	3	13	9	11	11	9	4	11	4	4	11	11	4	3	11	11	11	13	7	11	3	5	5	5	5	5	3	5	5	5	5	5	5	5	5	5	5	5
1	4	4	5	5	2	5	2	4	1	3	7	7	8	8	8	9	7	13	13	6	5	11	4	9	3	9	11	3	8	11	11	4	4	4	4	4	4	4	4	4	4	4	4	4	4	4	4	4	4
2	3	2	2	1	1	4	2	1	1	8	7	5	13	13	13	9	5	9	9	7	9	11	4	9	13	9	11	13	4	11	9	3	3	3	3	3	3	3	3	3	3	3	3	4	4	4	4	4	4
2	5	2	5	1	1	5	3	2	1	4	4	5	5	9	13	11	3	9	13	3	3	11	3	11	3	11	11	3	7	11	11	4	4	4	5	5	4	4	4	4	4	4	4	3	3	5	5	5	3
3	2	2	4	3	2	4	3	3	2	5	13	5	8	13	8	13	6	13	13	5	11	11	8	8	5	13	9	5	5	13	13	2	2	4	3	3	3	2	3	3	2	3	3	2	2	4	4	4	4
2	2	1	2	1	4	4	1	4	2	9	4	3	9	9	8	9	3		11	4	4	11	4	9	3	9	11	4	9	9	13	2	2	5	5	5	2	2	2	2	2	2	5	2	2	5	5	5	2
1	4	5	5	1	2	5	2	2	1	5	7	3	3	11	13	13	3	11	11	5	3	11	3	11	3	13	11	4	4	11	9	4	4	4	4	4	4	4	4	4	4	4	4	4	4	4	4	4	4
1	4	4	5	1	1	5	2	2	1	5	9	9	13	11	9	11	3	11	11	11	3	11	3	11	7	9	11	3	8	11	9	4	4	4	4	4	4	4	4	4	4	4	4	3	3	3	3	3	3
1	4	2	4	1	1	4	2	2	1	3	3	7	13	13	4	11	7	9	13	3	8	11	7	8	3	3	11	7	3	11	9	4	3	4	4	4	3	2	4	3	4	2	4	4	4	4	4	4	3
2	1	5	5	1	3	5	1	2	5	7	8	3	3	11	11	7	5	7	13	13	7	11	3	11	3	7	11	8	3	13	13	1	1	1	5	5	1	1	1	1	1	1	1	1	1	4	5	5	2
1	3	4	5	1	1	5	4	5	1	3	9	9	4	5	11	11	3	9	9	4	5	11	13	9	9	13	9	13	3	9	11	2	2	5	5	5	5	2	2	2	5	2	3	2	2	5	5	3	5
1	5	5	5	1	1	5	4	2	1	3	3	11	3	11	13	11	3	11	11	3	3	11	3	11	3	11	11	3	3	11	11	5	5	5	5	5	5	5	5	5	5	5	5	5	5	5	5	5	5
1	1	1	4	1	2	4	1	4	4	3	7	3	9	4	8	3	3	11	5	8	13	13	3	7	3	11	5	4	3	3	9	1	1	1	5	4	1	1	4	4	1	1	4	2	1	2	5	3	1
1	2	2	4	2	1	2	1	2	2	4	5	3	3	13	8	11	3	11	11	6	4	9	3	11	4	9	9	4	3	6	11	2	2	2	2	2	2	2	2	2	2	2	2	2	2	2	2	2	2
1	3	2	4	1	4	5	4	4	2	6	6	8	5	11	6	6	5	6	11	6	7	11	3	11	6	7	8	8	3	8	7	2	2	2	3	3	2	2	2	2	2	2	2	2	2	4	4	4	2
1	3	3	4	2	2	5	2	2	2	5	13	4	4	11	7	13	3	11	11	4	4	3	3	11	5	9	11	4	3	8	11	2	2	2	4	1	1	1	3	3	3	2	3	2	2	3	5	2	2
1	2	1	2	1	4	4	1	3	2	5	9	3	5	4	8	13	6	13	13	5	9	8	9	8	8	8	8	8	5	7	13	1	1	1	2	2	1	1	1	1	2	1	2	1	1	2	2	2	2
1	3	3	4	1	3	5	2	3	1	11	7	5	3	11	7	7	5	3	7	3	7	11	3	9	3	8	11	3	7	7	11	3	3	3	3	3	3	3	3	3	3	3	3	3	3	3	3	3	3
2	4	3	4	1	4	4	2	2	2	13	8	3	3	9	4	5	4	9	9	8	4	9	4	9	3	13	13	3	9	8	8	2	2	2	2	2	2	2	2	2	2	2	2	2	2	2	2	2	2
2	2	2	1	1	2	2	2	4	4	8	13	4	5	13	5	9	4	9	11	9	4	13	5	11	13	13	9	5	3	13	11	1	1	1	1	1	1	1	1	1	1	1	1	1	1	2	5	5	2
4	4	2	4	2	4	4	1	3	1	11	9	3	8	9	13	13	4	13	8	5	5	9	3	13	5	13	9	3	5	8	8	2	2	5	5	3	4	1	4	3	4	2	4	2	2	2	2	2	2
1	2	2	4	1	2	4	1	4	4	6	7	6	8	4	6	8	9	3	13	7	13	5	8	4	8	11	9	8	9	3	9	2	2	2	2	2	2	2	2	2	2	2	2	2	2	2	2	2	2
1	2	3	2	2	3	2	4	2	4	9	13	4	4	8	8	9	3	9	9	4	5	9	8	13	3	9	11	4	3	13	7	2	2	3	4	4	2	2	3	3	2	2	2	3	3	3	3	3	3
1	3	3	4	3	2	4	2	2	3	6	7	4	13	13	8	8	5	7	9	6	5	8	5	8	5	8	13	5	5	5	13	2	2	2	2	2	2	2	2	2	2	2	2	3	3	3	3	3	3
1	3	1	4	1	1	5	3	1	1	4	3	3	11	11	13	11	3	11	11	4	8	11	3	11	8	9	11	13	5	8	11	3	5	5	5	5	5	2	2	2	4	5	5	3	4	5	5	5	5
1	2	3	4	2	2	4	3	2	3	5	7	8	5	9	8	13	5	11	11	5	6	13	5	13	4	8	9	5	4	8	8	2	2	2	2	2	2	2	2	2	2	2	2	2	2	2	2	2	2
1	2	2	4	1	1	5	3	1	1	5	5	3	4	11	4	11	5	11	11	3	6	11	3	9	3	9	11	3	3	4	3	3	3	5	5	5	5	3	5	3	5	3	5	5	5	5	5	5	5
1	4	2	4	1	1	2	2	2	2	5	9	5	13	11	13	13	3	11	11	5	13	9	3	11	4	8	11	4	8	13	11	3	3	3	3	3	3	3	3	3	3	3	3	2	2	2	2	2	2
1	4	4	4	2	2	2	3	2	2	6	7	7	13	13	8	13	8	4	13	7	8	13	13	6	13	7	13	13	6	7	7	3	3	5	5	5	3	3	3	3	3	3	5	3	3	5	5	5	4
1	3	2	3	1	3	4	5	2	2	6	5	5	5	13	8	13	4	8	9	7	13	11	4	13	5	7	13	7	13	4	13	3	3	3	3	3	3	3	3	3	3	3	3	3	3	3	3	3	3
1	2	2	5	1	1	5	5	1	1	3	7	3	3	11	8	11	3	11	11	3	3	11	3	11	3	11	11	3	3	9	11	2	2	5	5	5	2	2	5	2	5	2	5	5	5	5	5	5	5
2	2	1	4	2	2	5	2	2	5	7	11	11	8	9	9	11	6	7	13	7	5	13	7	13	3	9	13	13	13	3	8	1	1	4	4	4	2	1	1	1	1	1	5	1	1	1	1	1	1
2	2	2	4	1	2	5	3	2	1	5	7	13	3	11	8	11	3	11	11	5	3	11	3	11	5	13	11	3	3	11	11	2	2	2	2	2	2	2	2	2	2	2	2	2	2	2	2	2	2
2	3	2	3	3	2	4	2	2	3	13	11	7	7	13	7	13	5	9	9	7	7	13	7	13	13	9	11	13	8	13	8	2	2	2	2	2	2	2	2	2	2	2	2	2	2	2	2	2	2
1	2	2	4	1	2	1	2	2	2	4	8	4	5	11	8	13	3	11	11	4	13	11	3	11	8	11	11	4	5	11	8	2	2	2	2	2	2	2	2	2	2	2	2	2	2	2	2	2	2
1	4	4	4	1	5	5	3	1	1	8	7	3	4	6	13	8	5	11	11	3	3	13	5	7	5	11	13	3	8	7	8	5	5	4	5	4	4	4	5	5	5	5	5	3	3	3	3	3	3
1	3	3	4	2	3	4	4	2	2	8	13	7	4	13	7	13	7	8	9	4	4	9	4	9	4	8	9	4	4	9	13	3	3	3	3	3	3	3	3	3	3	3	3	3	3	3	3	3	3
1	4	2	2	1	2	4	2	2	1	8	9	5	4	9	8	13	4	13	11	13	8	13	6	8	5	13	9	8	4	8	9	2	2	4	4	4	4	2	2	2	2	2	2	2	2	2	2	2	2
1	4	5	5	1	2	5	3	2	1	3	13	6	8	11	7	8	3	11	13	8	6	9	4	13	3	7	9	5	5	5	8	5	5	5	5	5	5	5	5	5	5	5	5	5	5	5	5	5	5
1	4	3	5	1	1	5	2	5	2	4	7	7	5	11	8	11	4	11	11	3	6	11	3	11	5	7	11	3	3	11	11	2	2	2	2	2	2	2	2	2	2	2	2	2	2	2	2	2	2
1	2	4	5	2	2	4	2	1	3	8	7	8	7	11	5	9	5	7	13	8	9	11	4	11	7	8	11	7	5	9	11	1	1	3	5	3	2	1	2	1	1	1	4	1	1	3	5	3	1
1	5	2	5	1	1	5	3	2	1	3	9	4	4	11	3	11	3	11	11	13	5	11	4	11	3	9	11	4	3	11	11	5	5	5	5	5	5	1	5	5	5	2	5	4	4	4	4	4	4
3	2	2	3	2	2	4	3	4	2	7	8	7	13	13	8	13	6	13	13	7	8	13	5	8	13	7	8	8	7	7	13	2	3	3	3	2	3	2	4	3	2	2	3	3	2	2	2	2	3
2	2	1	2	2	2	2	1	1	3	4	9	4	13	6	5	8	7	9	13	7	9	8	4	9	7	7	13	6	7	13	7	3	3	3	5	1	2	1	3	3	3	3	3	2	2	3	3	2	1
2	4	3	4	2	1	2	2	2	2	3	13	4	7	9	7	9	5	13	9	7	9	11	7	9	13	9	9	13	5	13	11	3	3	3	3	3	3	3	3	3	3	3	3	3	3	3	3	3	3
1	2	2	4	2	4	5	4	2	4	13	4	4	9	11	13	11	3	11	5	4	13	9	4	9	4	8	3	6	6	11	13	2	4	5	5	4	2	1	2	2	2	4	5	2	4	4	5	5	2
1	5	5	5	1	1	5	3	1	1	3	3	5	3	7	3	11	3	11	11	3	3	11	3	9	3	13	11	3	5	7	11	5	5	5	5	5	5	5	5	5	5	5	5	5	5	5	5	5	5
2	4	2	3	1	2	5	2	2	3	5	13	4	8	13	8	13	8	8	11	6	13	13	6	7	13	5	8	8	11	8	11	2	2	4	5	3	2	1	3	3	1	2	4	2	2	3	5	2	3
1	4	2	4	1	1	5	5	1	1	3	3	11	3	11	6	11	3	11	11	3	3	11	3	11	3	11	11	3	3	11	11	5	5	5	5	5	5	5	5	5	5	5	5	5	5	5	5	5	5
2	1	4	4	3	2	5	2	2	2	5	9	7	4	13	9	11	6	9	11	5	8	9	4	8	8	8	11	5	8	9	11	1	3	5	5	5	2	1	1	1	1	1	4	1	2	5	5	5	1
2	3	2	4	2	2	4	2	2	2	5	5	6	13	13	8	13	6	9	8	8	8	9	6	8	4	7	13	5	8	6	13	3	4	4	5	3	3	3	3	4	4	5	4	4	3	4	3	4	4
2	3	3	3	1	2	1	3	2	2	13	8	5	3	9	6	9	5	7	9	13	5	9	5	7	11	7	13	13	4	7	9	3	3	3	3	3	3	3	3	3	3	3	3	3	3	3	5	5	4
1	3	2	4	2	3	3	2	4	3	13	11	13	8	13	7	9	5	11	9	9	7	13	5	13	7	9	11	7	7	8	13	2	1	2	2	1	2	1	2	2	2	2	2	2	1	2	2	1	2
1	3	2	4	1	1	5	2	2	3	4	8	4	7	9	9	11	3	11	3	4	8	3	7	9	7	7	11	5	4	7	3	2	2	2	2	2	2	2	2	2	2	2	2	2	2	2	3	2	2
2	3	2	2	3	2	3	2	2	3	5	7	8	6	13	8	8	7	8	13	7	8	6	7	8	6	7	8	8	6	6	8	3	3	3	4	3	3	3	3	3	3	3	3	3	3	3	3	3	3
1	2	1	3	1	4	5	2	3	4	9	9	8	5	9	13	6	5	3	13	6	4	9	3	13	3	4	13	5	6	7	8	1	1	2	2	1	1	1	1	1	1	1	1	1	1	2	2	1	1
1	5	4	4	1	2	5	4	3	1	4	7	5	3	11	5	11	3	7	11	6	3	11	3	11	3	7	11	3	3	13	11	5	5	5	5	5	5	5	4	5	5	5	5	5	5	5	5	5	5
1	4	4	4	2	1	5	4	1	2	6	4	13	7	9	6	9	3	11	11	4	3	11	3	9	3	11	11	3	4	6	11	5	5	5	5	5	5	5	5	5	5	5	5	5	5	5	5	5	5
1	2	3	4	3	2	2	2	4	3	4	7	5	13	6	8	6	4	7	6	13	8	9	5	7	5	6	13	6	8	6	9	2	2	2	2	2	2	2	2	2	2	2	2	2	2	2	2	2	2
1	3	5	4	1	1	5	3	3	1	4	7	5	13	13	8	11	5	7	8	8	8	9	4	13	4	7	9	6	6	8	7	3	3	3	3	3	3	3	3	3	3	3	3	3	3	3	3	3	3
2	3	2	2	1	2	2	4	3	2	6	7	8	6	8	8	8	6	8	8	7	6	8	6	8	6	7	8	6	7	7	13	2	2	2	4	4	2	2	4	4	2	2	2	2	2	4	4	4	4
3	2	2	4	1	5	4	3	5	2	7	3	3	6	3	7	5	3	13	11	7	9	11	3	8	3	4	11	3	5	8	3	1	1	3	5	3	2	1	3	3	3	2	3	2	4	4	5	3	2
1	3	2	2	2	1	1	5	1	1	5	11	11	9	11	6	11	3	11	11	9	11	11	11	11	11	11	11	11	7	5	11	1	3	4	4	3	3	2	2	4	3	3	4	1	1	1	1	1	1
1	2	2	3	1	3	2	3	1	3	6	5	4	13	6	7	5	5	7	13	6	13	8	6	6	5	8	13	8	5	8	5	2	2	2	5	2	2	1	2	2	2	2	3	2	2	2	4	2	2
1	5	2	2	2	2	4	2	2	2	5	13	5	7	13	8	13	5	13	13	13	13	13	5	13	13	13	13	5	5	13	13	4	4	4	4	2	4	4	4	4	4	4	4	4	4	4	4	2	4
2	2	2	4	2	3	2	2	2	3	13	7	8	7	8	5	9	4	11	9	4	5	9	4	13	6	8	9	7	3	13	9	2	2	2	2	2	2	2	2	2	2	2	2	1	1	3	2	3	3
1	5	2	4	1	2	5	3	1	1	5	13	7	7	11	5	9	3	11	11	7	8	11	3	9	3	9	11	6	7	7	11	4	4	4	4	4	4	4	4	4	4	4	4	4	4	4	4	4	4
1	5	4	5	1	3	5	2	1	1	8	9	5	3	9	9	9	3	11	11	4	3	11	3	11	7	6	11	3	3	11	11	5	5	5	5	5	5	5	5	5	5	5	5	5	5	5	5	5	5
1	2	2	3	3	3	4	3	2	2	5	8	4	4	5	8	8	3	6	13	13	13	8	3	8	4	8	13	13	4	4	8	2	2	2	2	2	2	2	2	2	2	2	2	2	2	2	2	2	2
1	4	1	4	2	2	3	2	2	4	5	13	4	4	7	8	8	5	8	5	5	8	13	6	13	8	8	13	8	7	8	8	2	2	2	2	2	2	2	2	2	2	2	2	2	2	2	2	2	2
1	5	2	3	1	2	3	3	3	1	8	8	8	7	7	13	9	7	8	13	7	8	13	7	6	8	6	9	7	7	7	13	3	3	3	3	3	3	3	3	3	3	3	3	3	3	3	3	3	3
2	1	1	4	1	2	5	5	4	3	9	4	7	11	13	6	6	5	11	13	3	13	11	3	11	3	13	11	5	3	11	7	3	3	5	5	1	2	1	3	3	3	3	3	3	3	5	5	1	2
1	2	1	2	2	2	4	3	4	4	7	11	6	13	13	9	7	3	11	7	4	3	11	3	11	4	3	8	4	5	11	8	1	1	4	5	4	1	1	2	1	2	1	5	1	1	5	5	5	2
5	2	1	1	3	3	2	1	4	3	6	9	3	9	5	11	5	8	11	7	8	11	8	9	7	11	7	8	13	9	7	7	1	1	1	1	1	1	1	1	1	1	1	1	2	2	2	2	2	2
1	4	3	4	1	2	4	3	1	1	7	7	11	13	9	7	13	5	7	11	7	6	11	6	7	8	9	11	5	6	5	11	3	3	3	4	3	3	3	3	3	3	3	3	3	3	3	3	3	3
1	3	3	3	2	3	5	3	1	2	4	7	4	7	9	13	6	4	9	9	5	5	13	4	13	4	13	9	5	4	9	11	3	3	3	3	2	3	2	3	3	3	3	3	3	3	3	3	3	3
1	4	4	4	2	1	4	2	1	2	4	8	13	5	9	5	11	3	7	11	5	7	13	3	7	7	13	13	5	3	8	7	4	4	4	4	4	4	4	4	4	4	4	4	4	4	4	4	4	4
1	4	5	5	1	1	5	4	2	2	6	13	3	5	13	8	13	3	11	13	13	4	13	3	7	5	7	13	4	4	5	13	4	4	4	4	4	4	4	4	4	4	4	4	3	3	3	3	3	3
1	2	4	5	1	2	5	2	2	2	8	13	4	6	5	11	13	4	8	8	7	13	11	4	11	8	13	9	5	5	9	6	4	4	2	4	2	5	2	5	5	5	5	5	2	2	2	2	2	2
1	4	3	4	1	4	5	4	2	3
2	2	2	5	2	3	4	3	3	2	7	7	3	7	3	13	9	13	3	7	8	11	9	7	4	8	3	13	8	9	4	7	3	3	3	5	5	3	3	3	3	3	3	3	2	2	2	2	2	2
2	2	2	4	2	4	5	1	1	2	8	13	4	7	5	8	8	5	5	8	6	6	13	6	6	5	13	13	6	9	8	13
1	3	4	4	2	1	4	2	1	1	4	9	6	8	9	8	9	3	11	11	8	4	11	3	11	3	9	9	4	7	13	9	3	3	3	3	3	3	3	3	3	3	3	3	3	3	3	3	3	3
4	2	2	5	1	1	3	2	1	2	6	13	6	7	5	7	9	8	8	13	7	8	13	4	6	5	11	9	6	9	5	11
1	5	5	5	1	1	5	2	1	1
5	5	1	5	1	1	5	2	1	1	13	13	3	3	11	7	11	3	11	5	3	3	11	3	11	3	3	13	3	3	11	3	2	3	3	3	3	3	3	4	3	3	3	3	1	1	5	5	5	5
5	1	1	4	2	2	2	1	5	2	6	8	3	7	13	9	8	6	4	13	13	7	13	5	8	4	8	9	6	4	13	13	1	1	1	1	1	1	1	1	1	1	1	1	1	1	1	1	1	1
4	2	2	3	2	1	4	1	1	2	3	5	3	4	7	5	13	3	3	13	4	4	9	4	13	8	5	13	4	3	7	13	2	2	5	3	2	2	2	2	2	1	2	3	2	2	5	3	3	3
1	3	2	3	2	2	4	2	2	2	7	7	9	9	7	8	9	5	11				9	7	7	7	8	9	7	9	13	9
1	5	5	5	2	2	5	2	1	1
1	4	5	4	2	2	5	4	3	1	9	8	7	8		7	13	3	9	13	8	3	11	3	11	3	9	13	3	3	11	11	4	4	4	3	4	4	4	4	4	4	4	4	4	4	4	4	4	4
1	4	5	5	1	1	5	2	2	2	3	5	7	3	9		9	7	11	11	3	7	11	3	9	3	9	11	3	7	13	11	5	5	5	5	5	5	5	5	5	5	5	5	5	5	5	5	5	5
1	3	5	5	1	3	5	1	2	1
1	4	5	5	1	1	5	2	1	1	4	7	8	5	7	3	9	3	13	11	13	4	11	3	11	3	8	11	3	3	9	11
1	3	4	5	2	3	5	3	2	1	7	7	5	5	13	7	7	4	13	7	3	8	11	3	9	3	7	11	3	11	11	11
2	2	2	4	1	1	5	2	1	2	5	7	9	4	11	3	11	7	11	11	5	5	11	4	9	5	7	11	5	4	11	11	4	4	4	4	2	2	2	2	4	4	4	4	4	5	4	4	2	2
1	2	1	5	4	5	4	1	2	4	13	9	3	9	13	5	5	3	5	5	4	8	9	6	9	3	7	9	3	8	13	7
1	5	5	5	1	1	5	4	1	1
1	3	4	3	1	1	5	2	1	2	5	7	5	8	11	9	13	4	9	9	4	7	11	7	11	3	7	11	3	3	11	6	2	2	3	3	4	3	2	4	2	4	3	3	3	3	4	4	4	4
1	4	5	5	1	1	5	5	3	1	5	7	4	3	5	3	11	3	11	11	4	4	11	3	11	3	13	11	3	6	11	11	5	5	5	5	5	5	5	5	5	5	5	5	5	5	5	5	5	5
1	2	5	4	1	2	5	2	1	2	4	7	4	7	4	7	9	3	7	9	7	4	3	3	13	7	7	11	3	6	13	11	1	1	1	1	1	1	1	1	1	1	1	1	2	2	2	2	2	2
1	3	2	4	1	2	5	2	3	3	13	7	8	8	7	8	8	7	7	8	6	9	11	13	4	4	4	9	8	8	13	13	5	5	5	5	5	5	1	5	5	5	5	5	5	5	5	5	5
1	5	5	5	1	1	5	3	1	1
2	4	1	4	3	2	4	2	3	2	4	4	13	13	6	11	13	9	13	13	5	11	13	11	4	13	13	9	13	11	5	13	2	2	2	2	2	2	2	2	2	2	2	2	3	3	3	3	3	3
1	5	5	5	1	2	5	3	1	1
1	3	1	2	1	2	1	3	4	2	3	4	4	7	7	11	9	7	7	9	4	7	11	3	9	3	7	11	7	9	9	11	3	3	3	5	5	3	3	5	3	3	3	5	3	3	3	5	5	3
1	5	5	5	2	1	4	2	1	1	3	13	13	3	11	4	11	3	11	11	4	3	11	3	11	3	11	11	3	13	11	11	5	5	5	5	5	5	5	5	5	5	5	5	3	3	3	3	3	3
1	4	5	5	1	1	5	5	1	1	3	13	5	6	13	5	11	3	13	11	5	3	11	3	11	3	9	11	3	3	11	11	5	5	5	5	5	5	4	4	4	4	4	4	5	5	5	5	5	5
1	5	5	5	1	1	5	2	1	1
1	4	5	5	1	1	5	5	1	1	3	13	6	5	9	7	11	3	11	9	7	3	11	3	11	3	9	11	3	4	11	11	4	4	4	4	4	4	4	4	4	4	4	4	5	5	5	5	5	5
1	5	4	5	1	1	5	5	1	1	3	3	3	7	3	3	3	3	11	3	3	11	3	11	11	11	11	3	11	11	11	11
2	4	2	5	2	1	5	2	1	1	13	5	4	7	8	8	13	3	11	13	6	4	11	3	9	4	9	11	4	6	13	8
2	1	1	2	4	4	3	1	4	4	11	11	3	11	6	11	4	11	7	4	11	11	11	11	3	11	3	9	11	11	9	3	1	1	1	1	1	1	1	1	1	1	1	1	1	1	1	1	1	1
1	5	4	4	1	1	4	4	3	1	5	7	7	7	5	13	11	4	7	8	7	7	13	7	13	13	7	13	7	13	8	8	4	2	4	4	5	5	5	5	5	5	5	5	5	5	5	5	5	5
1	3	5	5	1	1	5	3	2	1
1	4	4	5	1	2	5	3	2	2	5	13	9	7	11	13	11	6	13	11	7	7	11	5	9	4	7	11	5	6	11	13
1	5	5	5	1	1	5	3	1	1	3	7	11	3	13	5	11	3	9	11	3	3	11	3	13	3	7	11	3	3	13	11
1	4	2	4	2	2	5	2	4	2	7	13	5	6	8	7	8	5	7	9	6	13	9	4	9	4	13	9	6	3	8	6	3	3	3	3	3	4	3	3	3	3	3	3	3	2	5	4	5	2
1	5	5	5	1	1	5	5	1	1	3	3	9	11	11	3	11	3	11	11	3	3	11	3	11	3	11	11	3	3	11	11
1	4	2	4	1	2	4	3	4	2	11	7	11	7	11	13	11	3	7	11	3	3	11	3	11	3	11	11	3	4	11	11
1	3	2	3	2	3	4	3	2	1	8	11	6	5	13	8	9	6	11	9	8	7	11	5	11	4	13	9	4	6	8	7
1	1	2	4	1	4	4	2	4	2	7	6	4	11	6	4	13	8	6	4	4	8	11	3	7	3	7	7	7	3	8	11	2	2	3	3	2	2	1	1	3	3	3	3	2	2	3	3	2	2
1	2	2	4	1	4	5	2	2	1	8	9	5	5	13	5	8	13	11	11	6	5	11	5	9	3	7	11	6	8	8	7	4	4	4	4	4	4	2	4	4	4	4	4	4	4	4	4	4	4
1	4	2	4	1	3	3	3	2	1	13	13	5	13	9	13	13	7	9	7	7	6	11	4	6	5	13	13	7	11	6	9
1	3	1	4	1	4	5	3	2	3
3	2	2	3	2	2	4	2	3	4	8	7	4	13	3	11	11	7	3	8	7	13	9	7	7	13	3	11	13	8	8	8	2	3	4	4	2	2	2	2	2	2	4	4	4	4	4	4	4	4
1	4	2	3	2	3	4	3	2	2	13	6	7	9		13	9	11	9		5	13	11	13	7	7	8	11	9	9	8	9	4	4	5	5	5	3	3	3	4	2	2	4	4	4	4	5	5	4
1	1	1	5	4	3	4	1	2	4
1	3	2	4	2	2	5	2	2	2	4	7	5	5	9	6	13	8	8	13	7	5	9	4	9	5	7	9	5	5	13	13
1	4	5	5	1	3	5	2	2	2
2	3	1	4	2	2	2	2	4	5	8	9	5	7	3	5	5	7	11	7	5	13	9	9	8	8	13	5	7	13	7	5
1	5	2	5	1	1	5	3	5	1	3	11	11	4	11	13	9	9	11	11	4	9	11	3	9	4	9	11	4	13	11	11	5	5	5	5	5	5	5	5	5	5	5	5	5	5	5	5	4	5
1	4	2	4	2	2	3	4	1	1	5	9	8	7	11	8	9	4	11	13	6	5	11	3	9	4	9	9	4	5	9	9	5	5	5	5	5	5	5	5	5	5	5	5	5	5	5	5	5	5
1	3	5	5	1	1	5	3	1	1	3	7	11	7	7	7	11	7	7	13	7	7	11	7	7	7	7	11	3	8	7	11
1	3	5	5	1	2	5	3	3	4	7	7	3	11	3	11	11	11	11	8	7	9	9	4	4	3	13	11	4	3	3	11	1	1	1	1	1	1	1	1	1	1	1	1	1	1	1	1	1	1
1	3	2	5	1	2	5	1	1	1	6	7	9	9	11	8	13	5	13	11	5	13	11	3	9	3	11	11	3	5	11	9
1	4	4	5	1	2	4	3	1	1	7	13	9	5	7	8	13	3	11	9	6	4	11	3	11	5	8	11	4	3	11	11	4	4	5	4	4	4	4	4	4	4	4	4	4	4	4	4	4	4
1	5	4	4	1	2	5	3	1	1	6	13	8	8	11	8	11	3	9	11	5	13	11	5	11	8	7	11	8	3	13	13	5	5	5	5	5	5	5	5	5	5	5	5	5	5	5	5	5	5
1	3	4	4	3	2	4	3	3	2	4	13	8	8	7	8	13	6	13	9	8	6	9	3	9	4	6	9	7	7	13	13
1	4	5	5	2	1	5	4	1	1	3	13	9	8	13	4	11	4	8	8	6	3	8	5	4	4	8	11	3	4	13	11	4	4	4	4	4	4	4	4	4	4	4	4	4	4	4	4	4	4
1	4	2	4	1	1	5	2	4	2	5	13	11	11	11	11	11	13	11	11	11	11	11	7	11	11	11	11	7	13	11	11
1	5	2	3	1	2	4	3	1	1	13	13	9	7	5	9	11	3	9	11	8	4	11	3	11	4	9	11	3	6	11	11
1	2	1	4	2	2	5	1	1	1
1	2	2	3	1	2	5	2	2	3	5	13	13	13	13	13	13	7	7	13	5	8	11	7	4	8	7	11	7	13	8	9
1	2	2	4	1	3	4	2	2	3	13	9	9	7	11	13	8	7	7	9	8	13	11	6	8	4	6	11	13	8	8	13
1	5	2	5	3	2	3	2	3	1	7	7	4	13	9	8	9	3	13	11	5	8	9	3	11	3	11	11	13	8	11	11
2	3	2	2	2	4	5	2	4	2	6	9	8	6	9	9	13	5	9	9	8	6	9	4	8	3	13	11	5	4	13	8	4	4	4	4	2	2	2	4	4	4	4	4	1	1	1	1	1	1
1	1	1	5	4	1	5	3	1	2	3	7	3	4	13	9	11	11	13	11	7	11	11	4	3	9	13	11			4	11
1	4	3	5	1	4	5	2	2	2	13	8	13	8	11	6	13	3	11	11	6	4	11	4	6	5	13	11	5	8	6	13
1	3	4	5	3	2	4	2	1	2	7	8	6	5	5	5	6	6	8	13	6	7	9	4	9	4	9	11	3	7	9	9	3	4	4	4	4	2	2	4	4	4	4	4	3	3	3	3	3	3
1	3	1	3	2	2	4	3	2	3
1	4	3	5	2	4	5	3	1	1	9	11	11	6	13	9	13	3	11	11	7	3	11	9	9	3	9	11	3	4	11	13
1	5	2	4	4	2	4	4	2	2	5	13	5	13	13	6	4	6	8	5	13	6	11	5	7	5	8	9	5	8	6	13
1	2	2	4	1	1	5	4	3	2	3	8	4	8	9	8	9	4	13	13	4	4	11	4	11	3	5	11	5	4	11	7
2	3	1	1	3	5	4	1	5	5	11	11	4	11	13	11	11	3	11	11	11	4	11	3	11	3	13	11	3	3	11
1	5	2	5	1	1	5	4	5	2	6	13	5	9	13	8	9	3	11	11	7	3	13	4	13	4	9	11	4	8	9	11
1	4	4	4	2	4	5	2	4	2	13	13	13	13	13	6	6	5	5	7	5	5	13	3	9	4	13	13	4	4	13	5	3	3	5	3	3	3	3	3	3	3	3	3	3	3	5	4	4	4
1	4	4	4	1	3	4	2	2	2	4	7	4	7	6	7	9	4	9	7	7	4	9	7	7	7	9	9	7	11	7	9
3	2	2	4	2	3	4	3	4	3	8	7	6	6	13	8	6	6	6	13	6	4	9	3	9	3	13	11	8	4	9	7	2	2	4	4	3	2	2	2	2	2	2	3	3	3	3	3	3	3
1	4	4	5	1	1	5	4	1	1	4	13	8	8	8	7	9	6	9	13	8	6	8	5	7	5	13	9	4	4	8	11
4	3	1	2	3	3	5	2	4	2
1	2	3	5	3	2	5	3	1	2
1	5	4	5	1	1	5	4	1	1	5	11	11	8	7	8	11	13	11	11	6	5		3	11	3	11	11	3	3	11	11	5	5	5	5	5	5	5	5	5	5	5	5	4	4	4	4	4	4
1	4	2	4	1	1	5	3	2	1	3	7	7	13	11	8	11	3	11	11	5	3	11	3	11	11	13	11	3	3	11	13	5	5	5	5	5	5	5	5	5	5	5	5	5	5	5	5	5	5
1	2	2	4	3	4	4	2	4	3	13	7	4	5	8	7	8	4	13	13	7	8	9	3	13	3	9	11	4	6	13	7	1	1	3	3	2	2	1	1	1	1	1	1	1	1	3	4	3	1
2	4	4	4	2	1	4	3	3	1
2	3	2	3	1	1	4	2	2	1
1	3	2	4	3	2	3	3	3	3	5	7	4	5	13	13	7	7	13	6	6	13	9	4	13	5	7	13	8	5	9	7	2	2	3	3	4	3	2	2	2	3	2	2	2	2	4	4	4	3
1	4	5	5	1	2	4	2	2	1	5	11	8	5	11	5	11	3	11	11	13	13	11	3	11	3	5	11	3	3	11	11	5	5	5	5	5	5	5	5	5	5	5	5	4	4	4	4	4	4
1	5	2	5	1	2	5	3	1	1	5	7	8	3	9	13	9	3	7	13	5	3	11	3	9	3	7	11	3	8	11	13	4	4	5	5	5	5	5	5	5	5	5	5	5	5	5	5	5	5
1	5	5	5	1	1	5	2	2	1	4	11	9	8	11	9	11	3	9	11	9	3	11	3	11	3	9	11	3	8	9	11
1	2	3	4	2	2	4	2	3	2	13	9	8	7	8	9	9	4	8	8	13	13	9	4	13	5	8	9	5	6	13	9	4	4	4	5	5	2	2	2	2	3	3	3	2	4	4	5	5	2
1	4	4	5	1	2	5	5	3	1	4	7	3	8	7	7	11	4	11	8	8	6	7	7	8	3	5	11	6	7	8	11
1	3	4	5	1	4	2	2	3	1	7	6	4	3	11	3	6	5	13	11	3	9	11	7	13	4	13	13	5	3	7	9
1	2	2	4	1	2	3	1	2	2	9	13	5	7	9	6	7	7	11	13	7	6	9	5	8	4	8	13	7	8	7	9	2	2	2	2	2	2	2	2	2	2	2	2	2	2	2	3	2	2
1	1	2	2	1	1	3	1	1	2	3	7	11	7	11	13	11	7	11	11	11	7	7	7	11	7	11	11	7	7	11	11
1	4	2	4	2	2	4	4	2	2	4	6	5	13	8	8	9	6	13	13	5	8	8	6	8	5	8	9	8	5	8	13	4	4	5	5	5	4	4	4	4	4	5	5	4	4	4	3	2	3
2	2	2	3	2	2	3	2	1	3	8	8	5	8	13	8	6	4	8	13	6	5	9	4	8	13	13	9	7	9	7	13	3	2	3	3	3	2	2	3	2	3	2	3	2	2	3	4	3	3
4	1	1	1	4	5	2	2	2	4	9	9	3	4	3	3	3	13	8	8	3	5	7	6	3	9	13	6	11	3	5	5
1	4	4	5	1	1	5	2	1	1	6	7	6	13	9	6	11	6	3	11	5	13	11	4	7	5	13	11	3	13	5	13	3	3	3	3	3	3	3	3	3	3	3	3	4	4	4	4	4	4
1	4	4	5	1	1	5	2	1	1
1	3	3	4	2	2	4	1	1	4
[truncated: 102 more columns]
